# Supplementary material for: MONSTER v1.1: a tool to extract and search for RNA non-branching structures
Source: BMC Genomics. 2015 Jun 1;16(Suppl 6):S1. doi: 10.1186/1471-2164-16-S6-S1 (PMC4460781; doi:10.1186/1471-2164-16-S6-S1)
Supplement: Additional file 1 — It contains the MONSTER_v1.1 software package with the updated version of SSD_finder, the file "INSTALL" that guides the package installation, the "data" and "example_data" folders which store all the needed files, including example input file and a script to run the whole procedure. [file 1471-2164-16-S6-S1-S1.zip]

Archive with 177 entries (164 files):
- archive_updated/data/
- archive_updated/data/dna_rna.comp
- archive_updated/data/rna.alphab
- archive_updated/example_data/
- archive_updated/example_data/._.DS_Store
- archive_updated/example_data/.DS_Store
- archive_updated/example_data/ANRIL_human.fasta
- archive_updated/example_data/HOTAIR_human.fasta
- archive_updated/example_data/MONSTER.sh
- archive_updated/example_data/README.txt
- archive_updated/INSTALL.txt
- archive_updated/MONSTER_v1.1/
- archive_updated/MONSTER_v1.1/._.DS_Store
- archive_updated/MONSTER_v1.1/._bin
- archive_updated/MONSTER_v1.1/._include
- archive_updated/MONSTER_v1.1/._libs
- archive_updated/MONSTER_v1.1/._src
- archive_updated/MONSTER_v1.1/.DS_Store
- archive_updated/MONSTER_v1.1/bin/
- archive_updated/MONSTER_v1.1/include/
- archive_updated/MONSTER_v1.1/include/._MyException.h
- archive_updated/MONSTER_v1.1/include/._tclap
- archive_updated/MONSTER_v1.1/include/MyException.h
- archive_updated/MONSTER_v1.1/include/tclap/
- archive_updated/MONSTER_v1.1/include/tclap/._Arg.h
- archive_updated/MONSTER_v1.1/include/tclap/._ArgException.h
- archive_updated/MONSTER_v1.1/include/tclap/._ArgTraits.h
- archive_updated/MONSTER_v1.1/include/tclap/._CmdLine.h
- archive_updated/MONSTER_v1.1/include/tclap/._CmdLineInterface.h
- archive_updated/MONSTER_v1.1/include/tclap/._CmdLineOutput.h
- archive_updated/MONSTER_v1.1/include/tclap/._Constraint.h
- archive_updated/MONSTER_v1.1/include/tclap/._DocBookOutput.h
- archive_updated/MONSTER_v1.1/include/tclap/._HelpVisitor.h
- archive_updated/MONSTER_v1.1/include/tclap/._IgnoreRestVisitor.h
- archive_updated/MONSTER_v1.1/include/tclap/._MultiArg.h
- archive_updated/MONSTER_v1.1/include/tclap/._MultiSwitchArg.h
- archive_updated/MONSTER_v1.1/include/tclap/._OptionalUnlabeledTracker.h
- archive_updated/MONSTER_v1.1/include/tclap/._StandardTraits.h
- archive_updated/MONSTER_v1.1/include/tclap/._StdOutput.h
- archive_updated/MONSTER_v1.1/include/tclap/._SwitchArg.h
- archive_updated/MONSTER_v1.1/include/tclap/._UnlabeledMultiArg.h
- archive_updated/MONSTER_v1.1/include/tclap/._UnlabeledValueArg.h
- archive_updated/MONSTER_v1.1/include/tclap/._ValueArg.h
- archive_updated/MONSTER_v1.1/include/tclap/._ValuesConstraint.h
- archive_updated/MONSTER_v1.1/include/tclap/._VersionVisitor.h
- archive_updated/MONSTER_v1.1/include/tclap/._Visitor.h
- archive_updated/MONSTER_v1.1/include/tclap/._XorHandler.h
- archive_updated/MONSTER_v1.1/include/tclap/._ZshCompletionOutput.h
- archive_updated/MONSTER_v1.1/include/tclap/Arg.h
- archive_updated/MONSTER_v1.1/include/tclap/ArgException.h
- archive_updated/MONSTER_v1.1/include/tclap/ArgTraits.h
- archive_updated/MONSTER_v1.1/include/tclap/CmdLine.h
- archive_updated/MONSTER_v1.1/include/tclap/CmdLineInterface.h
- archive_updated/MONSTER_v1.1/include/tclap/CmdLineOutput.h
- archive_updated/MONSTER_v1.1/include/tclap/Constraint.h
- archive_updated/MONSTER_v1.1/include/tclap/DocBookOutput.h
- archive_updated/MONSTER_v1.1/include/tclap/HelpVisitor.h
- archive_updated/MONSTER_v1.1/include/tclap/IgnoreRestVisitor.h
- archive_updated/MONSTER_v1.1/include/tclap/MultiArg.h
- archive_updated/MONSTER_v1.1/include/tclap/MultiSwitchArg.h
- archive_updated/MONSTER_v1.1/include/tclap/OptionalUnlabeledTracker.h
- archive_updated/MONSTER_v1.1/include/tclap/StandardTraits.h
- archive_updated/MONSTER_v1.1/include/tclap/StdOutput.h
- archive_updated/MONSTER_v1.1/include/tclap/SwitchArg.h
- archive_updated/MONSTER_v1.1/include/tclap/UnlabeledMultiArg.h
- archive_updated/MONSTER_v1.1/include/tclap/UnlabeledValueArg.h
- archive_updated/MONSTER_v1.1/include/tclap/ValueArg.h
- archive_updated/MONSTER_v1.1/include/tclap/ValuesConstraint.h
- archive_updated/MONSTER_v1.1/include/tclap/VersionVisitor.h
- archive_updated/MONSTER_v1.1/include/tclap/Visitor.h
- archive_updated/MONSTER_v1.1/include/tclap/XorHandler.h
- archive_updated/MONSTER_v1.1/include/tclap/ZshCompletionOutput.h
- archive_updated/MONSTER_v1.1/libs/
- archive_updated/MONSTER_v1.1/src/
- archive_updated/MONSTER_v1.1/src/._.DS_Store
- archive_updated/MONSTER_v1.1/src/._INSTALL
- archive_updated/MONSTER_v1.1/src/._Makefile
- archive_updated/MONSTER_v1.1/src/._match_filter
- archive_updated/MONSTER_v1.1/src/._nbRSSP_extractor
- archive_updated/MONSTER_v1.1/src/._RSSP_lib
- archive_updated/MONSTER_v1.1/src/._SSD_evaluator
- archive_updated/MONSTER_v1.1/src/._SSD_finder
- archive_updated/MONSTER_v1.1/src/.DS_Store
- archive_updated/MONSTER_v1.1/src/Makefile
- archive_updated/MONSTER_v1.1/src/match_filter/
- archive_updated/MONSTER_v1.1/src/match_filter/._.DS_Store
- archive_updated/MONSTER_v1.1/src/match_filter/._GUI_config.h
- archive_updated/MONSTER_v1.1/src/match_filter/._main.cpp
- archive_updated/MONSTER_v1.1/src/match_filter/._Makefile
- archive_updated/MONSTER_v1.1/src/match_filter/._TemplateCLI.cpp
- archive_updated/MONSTER_v1.1/src/match_filter/._TemplateCLI.h
- archive_updated/MONSTER_v1.1/src/match_filter/.DS_Store
- archive_updated/MONSTER_v1.1/src/match_filter/GUI_config.h
- archive_updated/MONSTER_v1.1/src/match_filter/main.cpp
- archive_updated/MONSTER_v1.1/src/match_filter/Makefile
- archive_updated/MONSTER_v1.1/src/match_filter/TemplateCLI.cpp
- archive_updated/MONSTER_v1.1/src/match_filter/TemplateCLI.h
- archive_updated/MONSTER_v1.1/src/nbRSSP_extractor/
- archive_updated/MONSTER_v1.1/src/nbRSSP_extractor/._.DS_Store
- archive_updated/MONSTER_v1.1/src/nbRSSP_extractor/._GUI_config.h
- archive_updated/MONSTER_v1.1/src/nbRSSP_extractor/._main.cpp
- archive_updated/MONSTER_v1.1/src/nbRSSP_extractor/._Makefile
- archive_updated/MONSTER_v1.1/src/nbRSSP_extractor/._TemplateCLI.cpp
- archive_updated/MONSTER_v1.1/src/nbRSSP_extractor/._TemplateCLI.h
- archive_updated/MONSTER_v1.1/src/nbRSSP_extractor/.DS_Store
- archive_updated/MONSTER_v1.1/src/nbRSSP_extractor/GUI_config.h
- archive_updated/MONSTER_v1.1/src/nbRSSP_extractor/main.cpp
- archive_updated/MONSTER_v1.1/src/nbRSSP_extractor/Makefile
- archive_updated/MONSTER_v1.1/src/nbRSSP_extractor/TemplateCLI.cpp
- archive_updated/MONSTER_v1.1/src/nbRSSP_extractor/TemplateCLI.h
- archive_updated/MONSTER_v1.1/src/RSSP_lib/
- archive_updated/MONSTER_v1.1/src/RSSP_lib/._.DS_Store
- archive_updated/MONSTER_v1.1/src/RSSP_lib/._extract_RSSP.cpp
- archive_updated/MONSTER_v1.1/src/RSSP_lib/._extract_RSSP.h
- archive_updated/MONSTER_v1.1/src/RSSP_lib/._ListRSSPDescr.cpp
- archive_updated/MONSTER_v1.1/src/RSSP_lib/._ListRSSPDescr.h
- archive_updated/MONSTER_v1.1/src/RSSP_lib/._LocStructListDescr.cpp
- archive_updated/MONSTER_v1.1/src/RSSP_lib/._LocStructListDescr.h
- archive_updated/MONSTER_v1.1/src/RSSP_lib/._Makefile
- archive_updated/MONSTER_v1.1/src/RSSP_lib/._MatchDescr.cpp
- archive_updated/MONSTER_v1.1/src/RSSP_lib/._MatchDescr.h
- archive_updated/MONSTER_v1.1/src/RSSP_lib/._MyStack.cpp
- archive_updated/MONSTER_v1.1/src/RSSP_lib/._MyStack.h
- archive_updated/MONSTER_v1.1/src/RSSP_lib/._read_funcs.cpp
- archive_updated/MONSTER_v1.1/src/RSSP_lib/._read_funcs.h
- archive_updated/MONSTER_v1.1/src/RSSP_lib/._RNALfold_procs.cpp
- archive_updated/MONSTER_v1.1/src/RSSP_lib/._RNALfold_procs.h
- archive_updated/MONSTER_v1.1/src/RSSP_lib/._write_funcs.cpp
- archive_updated/MONSTER_v1.1/src/RSSP_lib/._write_funcs.h
- archive_updated/MONSTER_v1.1/src/RSSP_lib/.DS_Store
- archive_updated/MONSTER_v1.1/src/RSSP_lib/extract_RSSP.cpp
- archive_updated/MONSTER_v1.1/src/RSSP_lib/extract_RSSP.h
- archive_updated/MONSTER_v1.1/src/RSSP_lib/ListRSSPDescr.cpp
- archive_updated/MONSTER_v1.1/src/RSSP_lib/ListRSSPDescr.h
- archive_updated/MONSTER_v1.1/src/RSSP_lib/LocStructListDescr.cpp
- archive_updated/MONSTER_v1.1/src/RSSP_lib/LocStructListDescr.h
- archive_updated/MONSTER_v1.1/src/RSSP_lib/Makefile
- archive_updated/MONSTER_v1.1/src/RSSP_lib/MatchDescr.cpp
- archive_updated/MONSTER_v1.1/src/RSSP_lib/MatchDescr.h
- archive_updated/MONSTER_v1.1/src/RSSP_lib/MyStack.cpp
- archive_updated/MONSTER_v1.1/src/RSSP_lib/MyStack.h
- archive_updated/MONSTER_v1.1/src/RSSP_lib/read_funcs.cpp
- archive_updated/MONSTER_v1.1/src/RSSP_lib/read_funcs.h
- archive_updated/MONSTER_v1.1/src/RSSP_lib/RNALfold_procs.cpp
- archive_updated/MONSTER_v1.1/src/RSSP_lib/RNALfold_procs.h
- archive_updated/MONSTER_v1.1/src/RSSP_lib/write_funcs.cpp
- archive_updated/MONSTER_v1.1/src/RSSP_lib/write_funcs.h
- archive_updated/MONSTER_v1.1/src/SSD_evaluator/
- archive_updated/MONSTER_v1.1/src/SSD_evaluator/._.DS_Store
- archive_updated/MONSTER_v1.1/src/SSD_evaluator/._GUI_config.h
- archive_updated/MONSTER_v1.1/src/SSD_evaluator/._main.cpp
- archive_updated/MONSTER_v1.1/src/SSD_evaluator/._Makefile
- archive_updated/MONSTER_v1.1/src/SSD_evaluator/._TemplateCLI.cpp
- archive_updated/MONSTER_v1.1/src/SSD_evaluator/._TemplateCLI.h
- archive_updated/MONSTER_v1.1/src/SSD_evaluator/.DS_Store
- archive_updated/MONSTER_v1.1/src/SSD_evaluator/GUI_config.h
- archive_updated/MONSTER_v1.1/src/SSD_evaluator/main.cpp
- archive_updated/MONSTER_v1.1/src/SSD_evaluator/Makefile
- archive_updated/MONSTER_v1.1/src/SSD_evaluator/TemplateCLI.cpp
- archive_updated/MONSTER_v1.1/src/SSD_evaluator/TemplateCLI.h
- archive_updated/MONSTER_v1.1/src/SSD_finder/
- archive_updated/MONSTER_v1.1/src/SSD_finder/._.DS_Store
- archive_updated/MONSTER_v1.1/src/SSD_finder/._GUI_config.h
- archive_updated/MONSTER_v1.1/src/SSD_finder/._main.cpp
- archive_updated/MONSTER_v1.1/src/SSD_finder/._Makefile
- archive_updated/MONSTER_v1.1/src/SSD_finder/._SSD_find.cpp
- archive_updated/MONSTER_v1.1/src/SSD_finder/._SSD_find.h
- archive_updated/MONSTER_v1.1/src/SSD_finder/._TemplateCLI.cpp
- archive_updated/MONSTER_v1.1/src/SSD_finder/._TemplateCLI.h
- archive_updated/MONSTER_v1.1/src/SSD_finder/.DS_Store
- archive_updated/MONSTER_v1.1/src/SSD_finder/GUI_config.h
- archive_updated/MONSTER_v1.1/src/SSD_finder/main.cpp
- archive_updated/MONSTER_v1.1/src/SSD_finder/Makefile
- archive_updated/MONSTER_v1.1/src/SSD_finder/SSD_find.cpp
- archive_updated/MONSTER_v1.1/src/SSD_finder/SSD_find.h
- archive_updated/MONSTER_v1.1/src/SSD_finder/TemplateCLI.cpp
- archive_updated/MONSTER_v1.1/src/SSD_finder/TemplateCLI.h
