# Supplementary material for: MONSTER v1.1: a tool to extract and search for RNA non-branching structures
Source: BMC Genomics. 2015 Jun 1;16(Suppl 6):S1. doi: 10.1186/1471-2164-16-S6-S1 (PMC4460781; doi:10.1186/1471-2164-16-S6-S1)
Supplement: Additional file 1 — It contains the MONSTER_v1.1 software package with the updated version of SSD_finder, the file "INSTALL" that guides the package installation, the "data" and "example_data" folders which store all the needed files, including example input file and a script to run the whole procedure. [file 1471-2164-16-S6-S1-S1.zip › archive_updated/example_data/MONSTER.sh]

#! /bin/bash

BASE=$(basename $0)
CDIR=$(dirname $0) # command directory
PATH="$PATH:$CDIR" # temporarily add the command directory to the path
DATA="../data" # data dir (relative to command dir)

LSIZE="150"
while getopts ":hL:" Option
do
  case $Option in
	L ) 
		LSIZE="$OPTARG"
		;;
	h ) 
		echo "$BASE"
		echo "Usage: $BASE [OPTION]... REFERENCE-FILE TARGET-FILE"
		echo "Search for chains (group of matches) of a reference lncRNA into a target lncRNA"
		echo 
		echo "Options:"
		echo "   -L nnn : set maximum base pair separation to nnn (default = 150)"
		echo "   -h     : display this help"
		exit 0
		;;
  esac
done
shift $(($OPTIND - 1))


# now $1 = reference file, $2 = target file

if [ ! -f "$1" ]; then
	echo "Missing reference file."
	exit $E_NOFILE
fi
if [ ! -f "$2" ]; then
	echo "Missing target file."
	exit $E_NOFILE
fi

REF=${1%.fasta} # reference filename without the .fasta extension
TARG=${2%.fasta} # target filename without the .fasta extension

REFPRED="$REF""_RNALfold_$LSIZE""_pred.txt" # predicted reference structure
PATTERN="$REF""_RNALfold_$LSIZE""_pred_ssd.pat"
MATCHES="$REF""_vs_""$TARG""_matches.txt"

TARGPRED="$TARG""_RNALfold_$LSIZE""_pred.txt" # predicted target structure
TARGSSD="$TARG""_RNALfold_$LSIZE""_pred_ssd_com.txt"
FILTMATCH="$REF""_vs_""$TARG""_filtered.txt"

CHAINS="$REF""_chains.txt"

RNALfold < "$1" -L "$LSIZE" > "$REFPRED" 
nbRSSP_extractor -i "$REFPRED" -o "$PATTERN" --RNALfold_out
afsearch "$2" -comp "$DATA/dna_rna.comp" -alph "$DATA/rna.alphab" -pat "$PATTERN" -t "$MATCHES" >/dev/null
RNALfold -L "$LSIZE" < "$2" > "$TARGPRED"
nbRSSP_extractor -i "$TARGPRED" -o "$TARGSSD" --com --RNALfold_out
match_filter -r "$TARGSSD" -m "$MATCHES" -o "$FILTMATCH" --com
SSD_finder -s "$PATTERN" -m "$FILTMATCH" -o "$CHAINS" --com
