# Supplementary material for: MONSTER v1.1: a tool to extract and search for RNA non-branching structures
Source: BMC Genomics. 2015 Jun 1;16(Suppl 6):S1. doi: 10.1186/1471-2164-16-S6-S1 (PMC4460781; doi:10.1186/1471-2164-16-S6-S1)
Supplement: Additional file 1 — It contains the MONSTER_v1.1 software package with the updated version of SSD_finder, the file "INSTALL" that guides the package installation, the "data" and "example_data" folders which store all the needed files, including example input file and a script to run the whole procedure. [file 1471-2164-16-S6-S1-S1.zip › archive_updated/example_data/README.txt]

"example_data" folder contains:

- an example of input file in FASTA FORMAT: HOTAIR_human.fasta, ANRIL_human.fasta
- the script "MONSTER.sh" to run the whole procedure taking into account the alterbative predictions of the reference RNA.

comman line example:
sh ./MONSTER.sh HOTAIR_human.fasta ANRIL_human.fasta
