# Supplementary material for: MONSTER v1.1: a tool to extract and search for RNA non-branching structures
Source: BMC Genomics. 2015 Jun 1;16(Suppl 6):S1. doi: 10.1186/1471-2164-16-S6-S1 (PMC4460781; doi:10.1186/1471-2164-16-S6-S1)
Supplement: Additional file 1 — It contains the MONSTER_v1.1 software package with the updated version of SSD_finder, the file "INSTALL" that guides the package installation, the "data" and "example_data" folders which store all the needed files, including example input file and a script to run the whole procedure. [file 1471-2164-16-S6-S1-S1.zip › archive_updated/INSTALL.txt]

****************************
*                          *
*  MONSTER v1.1 Package  *
*                          *
****************************

These instructions assume you have a C++ compiler installed on your machine with support to the Standard Template Library.
The procedure has been tested on Ubuntu and MacOS with GNU compilers.

Preliminarly: 
-Please download and install the ViennaRNA Package from http://www.tbi.univie.ac.at/~ronny/RNA/index.html in order to obtain the RNALfold program
-Please download and install the Structator package from http://www.zbh.uni-hamburg.de/?id=271 in order to obtain the afsearch program

To build the package:

- choose a directory and let 'rootdir' be the path to this directory
- unzip the archive_updated.zip file in 'rootdir' and type: 

	rootdir/archive_updated> cd MONSTER_v1.1
	rootdir/archive_updated/MONSTER_v1.1> ls
	
  you should fine the directories:
  
  bin	include	libs	src
  
- type:

  rootdir/archive_updated/MONSTER_v1.1> cd src
  rootdir/archive_updated/MONSTER_v1.1/src> make
  
  when the build process terminates you should find in the directory 'rootdir/archive_updated/MONSTER_v1.1/bin' the executables:
  
  SSD_evaluator		SSD_finder		match_filter		nbRSSP_extractor
  
- to test if the executables have been correctly built type:

  rootdir/archive_updated/MONSTER_v1.1/src> ../bin/SSD_evaluator -h
  rootdir/archive_updated/MONSTER_v1.1/src> ../bin/SSD_finder -h
  rootdir/archive_updated/MONSTER_v1.1/src> ../bin/match_filter -h
  rootdir/archive_updated/MONSTER_v1.1/src> ../bin/nbRSSP_extractor -h
  
  the on-line help should be displayed for each command
  
If you have superuser rights you may want to copy these executables to /usr/local/bin (or other equivalent directory) to make the commands available to all users

-Finally copy RNALfold and afserach executables to the folder "bin" that contains all the exectubles file that you have just istalled according this istalllation procedure
