# Supplementary material for: MONSTER v1.1: a tool to extract and search for RNA non-branching structures
Source: BMC Genomics. 2015 Jun 1;16(Suppl 6):S1. doi: 10.1186/1471-2164-16-S6-S1 (PMC4460781; doi:10.1186/1471-2164-16-S6-S1)
Supplement: Additional file 1 — It contains the MONSTER_v1.1 software package with the updated version of SSD_finder, the file "INSTALL" that guides the package installation, the "data" and "example_data" folders which store all the needed files, including example input file and a script to run the whole procedure. [file 1471-2164-16-S6-S1-S1.zip › archive_updated/MONSTER_v1.1/include/MyException.h]

//------------------------------------------------------------------------------------------------
// Copyright (c) 2012  Alessandro Bria and Giulio Iannello (University Campus Bio-Medico of Rome).  
// All rights reserved.
//------------------------------------------------------------------------------------------------

/*******************************************************************************************************************************************************************************************
*    LICENSE NOTICE
********************************************************************************************************************************************************************************************
*    By downloading/using/running/editing/changing any portion of codes in this package you agree to this license. If you do not agree to this license, do not download/use/run/edit/change
*    this code.
********************************************************************************************************************************************************************************************
*    1. This material is free for non-profit research, but needs a special license for any commercial purpose. Please contact Alessandro Bria at a.bria@unicas.it or Giulio Iannello at 
*       g.iannello@unicampus.it for further details.
*    2. You agree to appropriately cite this work in your related studies and publications.
*
*       Bria, A., et al., (2012) "Stitching Terabyte-sized 3D Images Acquired in Confocal Ultramicroscopy", Proceedings of the 9th IEEE International Symposium on Biomedical Imaging.
*       Bria, A., Iannello, G., "A Tool for Fast 3D Automatic Stitching of Teravoxel-sized Datasets", submitted on July 2012 to IEEE Transactions on Information Technology in Biomedicine.
*
*    3. This material is provided by  the copyright holders (Alessandro Bria  and  Giulio Iannello),  University Campus Bio-Medico and contributors "as is" and any express or implied war-
*       ranties, including, but  not limited to,  any implied warranties  of merchantability,  non-infringement, or fitness for a particular purpose are  disclaimed. In no event shall the
*       copyright owners, University Campus Bio-Medico, or contributors be liable for any direct, indirect, incidental, special, exemplary, or  consequential  damages  (including, but not 
*       limited to, procurement of substitute goods or services; loss of use, data, or profits;reasonable royalties; or business interruption) however caused  and on any theory of liabil-
*       ity, whether in contract, strict liability, or tort  (including negligence or otherwise) arising in any way out of the use of this software,  even if advised of the possibility of
*       such damage.
*    4. Neither the name of University  Campus Bio-Medico of Rome, nor Alessandro Bria and Giulio Iannello, may be used to endorse or  promote products  derived from this software without
*       specific prior written permission.
********************************************************************************************************************************************************************************************/

#ifndef MYEXCEPTION_H
#define MYEXCEPTION_H

#include <string.h>

# define S_STATIC_STRINGS_SIZE   5000

class MyException
{
	private:

		char message[S_STATIC_STRINGS_SIZE];	

	public:
		MyException(const char* new_message){strcpy(message, new_message);}
                ~MyException(void){}
		const char* what() const{return message;}
};

#endif
