# Supplementary material for: MONSTER v1.1: a tool to extract and search for RNA non-branching structures
Source: BMC Genomics. 2015 Jun 1;16(Suppl 6):S1. doi: 10.1186/1471-2164-16-S6-S1 (PMC4460781; doi:10.1186/1471-2164-16-S6-S1)
Supplement: Additional file 1 — It contains the MONSTER_v1.1 software package with the updated version of SSD_finder, the file "INSTALL" that guides the package installation, the "data" and "example_data" folders which store all the needed files, including example input file and a script to run the whole procedure. [file 1471-2164-16-S6-S1-S1.zip › archive_updated/MONSTER_v1.1/include/tclap/ArgTraits.h]

// -*- Mode: c++; c-basic-offset: 4; tab-width: 4; -*-

/******************************************************************************
 *
 *  file:  ArgTraits.h
 *
 *  Copyright (c) 2007, Daniel Aarno, Michael E. Smoot .
 *  All rights reverved.
 *
 *  See the file COPYING in the top directory of this distribution for
 *  more information.
 *
 *  THE SOFTWARE IS PROVIDED _AS IS_, WITHOUT WARRANTY OF ANY KIND, EXPRESS
 *  OR IMPLIED, INCLUDING BUT NOT LIMITED TO THE WARRANTIES OF MERCHANTABILITY,
 *  FITNESS FOR A PARTICULAR PURPOSE AND NONINFRINGEMENT. IN NO EVENT SHALL
 *  THE AUTHORS OR COPYRIGHT HOLDERS BE LIABLE FOR ANY CLAIM, DAMAGES OR OTHER
 *  LIABILITY, WHETHER IN AN ACTION OF CONTRACT, TORT OR OTHERWISE, ARISING
 *  FROM, OUT OF OR IN CONNECTION WITH THE SOFTWARE OR THE USE OR OTHER
 *  DEALINGS IN THE SOFTWARE.
 *
 *****************************************************************************/

// This is an internal tclap file, you should probably not have to
// include this directly

#ifndef TCLAP_ARGTRAITS_H
#define TCLAP_ARGTRAITS_H

namespace TCLAP {

// We use two empty structs to get compile type specialization
// function to work

/**
 * A value like argument value type is a value that can be set using
 * operator>>. This is the default value type.
 */
struct ValueLike {
    typedef ValueLike ValueCategory;
	virtual ~ValueLike() {}
};

/**
 * A string like argument value type is a value that can be set using
 * operator=(string). Usefull if the value type contains spaces which
 * will be broken up into individual tokens by operator>>.
 */
struct StringLike {
	virtual ~StringLike() {}
};

/**
 * A class can inherit from this object to make it have string like
 * traits. This is a compile time thing and does not add any overhead
 * to the inherenting class.
 */
struct StringLikeTrait {
    typedef StringLike ValueCategory;
	virtual ~StringLikeTrait() {}
};

/**
 * A class can inherit from this object to make it have value like
 * traits. This is a compile time thing and does not add any overhead
 * to the inherenting class.
 */
struct ValueLikeTrait {
    typedef ValueLike ValueCategory;
	virtual ~ValueLikeTrait() {}
};

/**
 * Arg traits are used to get compile type specialization when parsing
 * argument values. Using an ArgTraits you can specify the way that
 * values gets assigned to any particular type during parsing. The two
 * supported types are StringLike and ValueLike.
 */
template<typename T>
struct ArgTraits {
    typedef typename T::ValueCategory ValueCategory;
	virtual ~ArgTraits() {}
    //typedef ValueLike ValueCategory;
};

#endif

} // namespace
