# Supplementary material for: MONSTER v1.1: a tool to extract and search for RNA non-branching structures
Source: BMC Genomics. 2015 Jun 1;16(Suppl 6):S1. doi: 10.1186/1471-2164-16-S6-S1 (PMC4460781; doi:10.1186/1471-2164-16-S6-S1)
Supplement: Additional file 1 — It contains the MONSTER_v1.1 software package with the updated version of SSD_finder, the file "INSTALL" that guides the package installation, the "data" and "example_data" folders which store all the needed files, including example input file and a script to run the whole procedure. [file 1471-2164-16-S6-S1-S1.zip › archive_updated/MONSTER_v1.1/include/tclap/VersionVisitor.h]

// -*- Mode: c++; c-basic-offset: 4; tab-width: 4; -*-

/****************************************************************************** 
 * 
 *  file:  VersionVisitor.h
 * 
 *  Copyright (c) 2003, Michael E. Smoot .
 *  All rights reverved.
 * 
 *  See the file COPYING in the top directory of this distribution for
 *  more information.
 *  
 *  THE SOFTWARE IS PROVIDED _AS IS_, WITHOUT WARRANTY OF ANY KIND, EXPRESS 
 *  OR IMPLIED, INCLUDING BUT NOT LIMITED TO THE WARRANTIES OF MERCHANTABILITY, 
 *  FITNESS FOR A PARTICULAR PURPOSE AND NONINFRINGEMENT. IN NO EVENT SHALL 
 *  THE AUTHORS OR COPYRIGHT HOLDERS BE LIABLE FOR ANY CLAIM, DAMAGES OR OTHER 
 *  LIABILITY, WHETHER IN AN ACTION OF CONTRACT, TORT OR OTHERWISE, ARISING 
 *  FROM, OUT OF OR IN CONNECTION WITH THE SOFTWARE OR THE USE OR OTHER 
 *  DEALINGS IN THE SOFTWARE.  
 *  
 *****************************************************************************/ 


#ifndef TCLAP_VERSION_VISITOR_H
#define TCLAP_VERSION_VISITOR_H

#include <CmdLineInterface.h>
#include <CmdLineOutput.h>
#include <Visitor.h>

namespace TCLAP {

/**
 * A Vistor that will call the version method of the given CmdLineOutput
 * for the specified CmdLine object and then exit.
 */
class VersionVisitor: public Visitor
{
	private:
		/**
		 * Prevent accidental copying
		 */
		VersionVisitor(const VersionVisitor& rhs);
		VersionVisitor& operator=(const VersionVisitor& rhs);

	protected:

		/**
		 * The CmdLine of interest.
		 */
		CmdLineInterface* _cmd;

		/**
		 * The output object. 
		 */
		CmdLineOutput** _out;

	public:

		/**
		 * Constructor.
		 * \param cmd - The CmdLine the output is generated for. 
		 * \param out - The type of output. 
		 */
		VersionVisitor( CmdLineInterface* cmd, CmdLineOutput** out ) 
				: Visitor(), _cmd( cmd ), _out( out ) { }

		/**
		 * Calls the version method of the output object using the
		 * specified CmdLine.
		 */
		void visit() { 
		    (*_out)->version(*_cmd); 
		    throw ExitException(0); 
		}

};

}

#endif
