# Supplementary material for: MONSTER v1.1: a tool to extract and search for RNA non-branching structures
Source: BMC Genomics. 2015 Jun 1;16(Suppl 6):S1. doi: 10.1186/1471-2164-16-S6-S1 (PMC4460781; doi:10.1186/1471-2164-16-S6-S1)
Supplement: Additional file 1 — It contains the MONSTER_v1.1 software package with the updated version of SSD_finder, the file "INSTALL" that guides the package installation, the "data" and "example_data" folders which store all the needed files, including example input file and a script to run the whole procedure. [file 1471-2164-16-S6-S1-S1.zip › archive_updated/MONSTER_v1.1/src/Makefile]

SHELL=/bin/sh
        
TARGET = all
OBJS =  

MYINCLUDE = 
MYLIB = 
CFLAGS =  
LDFLAGS = 
CC = gcc
LD = gcc
AR = ar
MAKE = make


LOCAL_LIBS = 
LIBS = 


$(TARGET): \
	../bin/match_filter \
	../bin/nbRSSP_extractor \
	../bin/SSD_evaluator \
	../bin/SSD_finder

../bin/match_filter: ../libs/libRSSP_lib.a
	(cd match_filter; $(MAKE); cd ..)

../bin/nbRSSP_extractor: ../libs/libRSSP_lib.a
	(cd nbRSSP_extractor; $(MAKE); cd ..)

../bin/SSD_evaluator: ../libs/libRSSP_lib.a
	(cd SSD_evaluator; $(MAKE); cd ..)

../bin/SSD_finder: ../libs/libRSSP_lib.a
	(cd SSD_finder; $(MAKE); cd ..)

../libs/libRSSP_lib.a:
	(cd RSSP_lib; $(MAKE); cd ..)

clean:
	(cd RSSP_lib; $(MAKE) clean; cd ..; \
	cd match_filter; $(MAKE) clean; cd ..; \
	cd nbRSSP_extractor; $(MAKE) clean; cd ..; \
	cd SSD_evaluator; $(MAKE) clean; cd ..; \
	cd SSD_finder; $(MAKE) clean; cd ..; )
