# Supplementary material for: MONSTER v1.1: a tool to extract and search for RNA non-branching structures
Source: BMC Genomics. 2015 Jun 1;16(Suppl 6):S1. doi: 10.1186/1471-2164-16-S6-S1 (PMC4460781; doi:10.1186/1471-2164-16-S6-S1)
Supplement: Additional file 1 — It contains the MONSTER_v1.1 software package with the updated version of SSD_finder, the file "INSTALL" that guides the package installation, the "data" and "example_data" folders which store all the needed files, including example input file and a script to run the whole procedure. [file 1471-2164-16-S6-S1-S1.zip › archive_updated/MONSTER_v1.1/src/match_filter/main.cpp]

//------------------------------------------------------------------------------------------------
// Copyright (c) 2012  Giulio Iannello (University Campus Bio-Medico of Rome).  
// All rights reserved.
//------------------------------------------------------------------------------------------------

/*******************************************************************************************************************************************************************************************
*    LICENSE NOTICE
********************************************************************************************************************************************************************************************
*    By downloading/using/running/editing/changing any portion of codes in this package you agree to this license. If you do not agree to this license, do not download/use/run/edit/change
*    this code.
********************************************************************************************************************************************************************************************
*    1. This material is free for non-profit research, but needs a special license for any commercial purpose. Please contact Alessandro Bria at a.bria@unicas.it or Giulio Iannello at 
*       g.iannello@unicampus.it for further details.
*    2. You agree to appropriately cite this work in your related studies and publications.
*    3. This material is provided by  the copyright holders (Giulio Iannello),  University Campus Bio-Medico and contributors "as is" and any express or implied war-
*       ranties, including, but  not limited to,  any implied warranties  of merchantability,  non-infringement, or fitness for a particular purpose are  disclaimed. In no event shall the
*       copyright owners, University Campus Bio-Medico, or contributors be liable for any direct, indirect, incidental, special, exemplary, or  consequential  damages  (including, but not 
*       limited to, procurement of substitute goods or services; loss of use, data, or profits;reasonable royalties; or business interruption) however caused  and on any theory of liabil-
*       ity, whether in contract, strict liability, or tort  (including negligence or otherwise) arising in any way out of the use of this software,  even if advised of the possibility of
*       such damage.
*    4. Neither the name of University  Campus Bio-Medico of Rome, nor Giulio Iannello, may be used to endorse or  promote products  derived from this software without
*       specific prior written permission.
********************************************************************************************************************************************************************************************/

# include <iostream>
# include <stdio.h>
# include <CmdLine.h>
# include "TemplateCLI.h"
# include "MyException.h"

# include "read_funcs.h"
# include "write_funcs.h"

# include <map>
# include <list>

# include "ListRSSPDescr.h"

typedef multimap<LocRSSPDescr,LocRSSPInfo,bool(*)(const LocRSSPDescr &,const LocRSSPDescr &)>  RSSP_map2_t;
typedef list<MatchDescr> MatchDescr_list_t;


using namespace std;

int main(int argc, char** argv)
{
	char errMsg[S_STATIC_STRINGS_SIZE];
	FILE *fin_RSSP;
	FILE *fin_match = stdin;
	FILE *fout = stdout;
	TemplateCLI cli;

	bool(*fn_pt)(const LocRSSPDescr &,const LocRSSPDescr &) = precede_ext_loop;
	int i;
	bool stop;
	LocRSSPDescr temp;

	SSD_Descr   *SSD;
	RSSP_map2_t *RSSP_map;
	MatchDescr_vect_of_vect_t *matches;
	MatchDescr_vect_of_vect_t *filtered_matches;

	RSSP_vector_t::iterator it;
	MatchDescr_vect_t::iterator it2;
	pair<RSSP_map2_t::iterator,RSSP_map2_t::iterator> eq_rng;

	try
	{
		//importing command-line arguments from <TeraStitcherCLI> object
		cli.readParams(argc, argv);
		cli.checkParams();

		// do what you have to do ...

		if ( (fin_RSSP = fopen(cli.finName_RSSP.c_str(),"r")) == NULL ) {
			sprintf(errMsg, "cannot open input file %s (reference SSD)", cli.finName_RSSP.c_str());
			throw MyException(errMsg);
		}
		if ( !cli.finName_match.empty() ) {
			if ( (fin_match = fopen(cli.finName_match.c_str(),"r")) == NULL ) {
				sprintf(errMsg, "cannot open input file %s (target SSD)", cli.finName_match.c_str());
				throw MyException(errMsg);
			}
		}
		if ( !cli.foutName.empty() ) {
			if ( (fout = fopen(cli.foutName.c_str(),"w")) == NULL ) {
				sprintf(errMsg, "cannot open output file %s", cli.foutName.c_str());
				throw MyException(errMsg);
			}
		}

		if ( cli.write_comments )
			write_header(fout,argc,argv,"match_filter");

		// create RSSP_map
		RSSP_map = new RSSP_map2_t(fn_pt);

		// read matches to be filtered
		matches = read_match_file(fin_match);
		filtered_matches = new MatchDescr_vect_of_vect_t;
		for ( i=0; i<matches->size(); i++ ) {
			// process a new sequence

			// read SSD containing predicted nbRSSP
			if ( (SSD = read_SSD_Descr_file(fin_RSSP)) == 0 ) {
				sprintf(errMsg, "SSD corresponding to sequence %d is missing", i);
				throw MyException(errMsg);
			}
			RSSP_map->clear(); // reset RSSP_map

			// insert RSSP_Descr_Info_t pairs of predicted nbRSSP into the map
			for ( it = SSD->lRSSP_pair.begin(); it != SSD->lRSSP_pair.end(); it++ ) 
				RSSP_map->insert(*it);

			// add a list of filtered matches 
			filtered_matches->push_back(MatchDescr_vect_t());
			for ( it2 = (*matches)[i].begin(); it2 != (*matches)[i].end(); it2++ ) {
				temp = *it2; // match to be checked
				// look for predicted RSSP
				eq_rng = RSSP_map->equal_range(LocRSSPDescr(temp)); // look for all predicted nbRSSP matching according to the criterion used by RSSP_map2_t
				// check if there is one predicted nbRSSP that exactly matches temp
				stop = false;
				while ( (eq_rng.first != eq_rng.second) && !stop ) {
					if ( temp.is_substruct(eq_rng.first->first) ) { // match is a substructure of a predicted RSSP
						(*filtered_matches)[i].push_back(*it2);
						stop = true;
					}
					else
						eq_rng.first++;
				}
				// the following code is a simplified version accepting matches whose external loop has been predicted
				//if ( RSSP_map->find(LocRSSPDescr(*it2)) != RSSP_map->end() )
				//	// has the same external loop
				//	// WARNING: should check if it is a substring too
				//	(*filtered_matches)[i].push_back(*it2);
			}
		}

		write_matches(fout,filtered_matches);

		delete SSD;
		delete RSSP_map;
		delete matches;
		delete filtered_matches;

		fclose(fin_RSSP);
		fclose(fin_match);
		fclose(fout);
	}
	catch( MyException& exception ){
		cout<<"ERROR: "<<exception.what()<<endl<<endl;
	}
	catch( bad_exception& be ){
		cout<<"GENERIC ERROR: "<<be.what()<<endl<<endl;
	}
	catch( char* error ){
		cout<<"GENERIC ERROR: "<<error<<endl<<endl;
	}
	//system("PAUSE");
	return EXIT_SUCCESS;
}
