# Supplementary material for: MONSTER v1.1: a tool to extract and search for RNA non-branching structures
Source: BMC Genomics. 2015 Jun 1;16(Suppl 6):S1. doi: 10.1186/1471-2164-16-S6-S1 (PMC4460781; doi:10.1186/1471-2164-16-S6-S1)
Supplement: Additional file 1 — It contains the MONSTER_v1.1 software package with the updated version of SSD_finder, the file "INSTALL" that guides the package installation, the "data" and "example_data" folders which store all the needed files, including example input file and a script to run the whole procedure. [file 1471-2164-16-S6-S1-S1.zip › archive_updated/MONSTER_v1.1/src/match_filter/Makefile]

TARGET = ../../bin/match_filter
OBJS = TemplateCLI.o main.o 

MYINCLUDE = -I../../include -I../../include/tclap  -I../RSSP_lib
MYLIB = 
CFLAGS = -O3 $(MYINCLUDE)  
LDFLAGS = -L../../libs
CC = g++
LD = g++
ARFLAGS = -r

LIB_SUFFIX = a
USAGE_ENVIRONMENT_DIR = 
USAGE_ENVIRONMENT_LIB = 
BASIC_USAGE_ENVIRONMENT_DIR = 
BASIC_USAGE_ENVIRONMENT_LIB = 
LOCAL_LIBS =
LIBS =-lRSSP_lib 


$(TARGET): $(OBJS)
	$(LD) $(OBJS) -o $(TARGET) $(LIBS) $(LDFLAGS)

.c.o:
	$(CC) -c $(CFLAGS) $*.c

.cpp.o:
	$(CC) -c $(CFLAGS) $*.cpp

clean:
	rm -rf *.o *~ $(TARGET)
