# Supplementary material for: MONSTER v1.1: a tool to extract and search for RNA non-branching structures
Source: BMC Genomics. 2015 Jun 1;16(Suppl 6):S1. doi: 10.1186/1471-2164-16-S6-S1 (PMC4460781; doi:10.1186/1471-2164-16-S6-S1)
Supplement: Additional file 1 — It contains the MONSTER_v1.1 software package with the updated version of SSD_finder, the file "INSTALL" that guides the package installation, the "data" and "example_data" folders which store all the needed files, including example input file and a script to run the whole procedure. [file 1471-2164-16-S6-S1-S1.zip › archive_updated/MONSTER_v1.1/src/nbRSSP_extractor/main.cpp]

//------------------------------------------------------------------------------------------------
// Copyright (c) 2012  Giulio Iannello (University Campus Bio-Medico of Rome).  
// All rights reserved.
//------------------------------------------------------------------------------------------------

/*******************************************************************************************************************************************************************************************
*    LICENSE NOTICE
********************************************************************************************************************************************************************************************
*    By downloading/using/running/editing/changing any portion of codes in this package you agree to this license. If you do not agree to this license, do not download/use/run/edit/change
*    this code.
********************************************************************************************************************************************************************************************
*    1. This material is free for non-profit research, but needs a special license for any commercial purpose. Please contact Alessandro Bria at a.bria@unicas.it or Giulio Iannello at 
*       g.iannello@unicampus.it for further details.
*    2. You agree to appropriately cite this work in your related studies and publications.
*    3. This material is provided by  the copyright holders (Giulio Iannello),  University Campus Bio-Medico and contributors "as is" and any express or implied war-
*       ranties, including, but  not limited to,  any implied warranties  of merchantability,  non-infringement, or fitness for a particular purpose are  disclaimed. In no event shall the
*       copyright owners, University Campus Bio-Medico, or contributors be liable for any direct, indirect, incidental, special, exemplary, or  consequential  damages  (including, but not 
*       limited to, procurement of substitute goods or services; loss of use, data, or profits;reasonable royalties; or business interruption) however caused  and on any theory of liabil-
*       ity, whether in contract, strict liability, or tort  (including negligence or otherwise) arising in any way out of the use of this software,  even if advised of the possibility of
*       such damage.
*    4. Neither the name of University  Campus Bio-Medico of Rome, nor Giulio Iannello, may be used to endorse or  promote products  derived from this software without
*       specific prior written permission.
********************************************************************************************************************************************************************************************/

#include <iostream>
#include <stdio.h>
#include <CmdLine.h>
#include "TemplateCLI.h"
#include "MyException.h"

# include "LocStructListDescr.h"
# include "ListRSSPDescr.h"
# include "MatchDescr.h"
# include "RNALfold_procs.h"
# include "read_funcs.h"
# include "write_funcs.h"
# include "extract_RSSP.h"

# include <map>

using namespace std;

int main(int argc, char** argv)
{
	char errMsg[S_STATIC_STRINGS_SIZE];
	FILE *fin = stdin;
	FILE *fout = stdout;
	TemplateCLI cli;

	try
	{
		//importing command-line arguments from <TeraStitcherCLI> object
		cli.readParams(argc, argv);
		cli.checkParams();

		// do what you have to do ...

		if ( !cli.finName.empty() ) {
			if ( (fin = fopen(cli.finName.c_str(),"r")) == NULL ) {
				sprintf(errMsg, "cannot open input file %s", cli.finName.c_str());
				throw MyException(errMsg);
			}
		}
		if ( !cli.foutName.empty() ) {
			if ( (fout = fopen(cli.foutName.c_str(),"w")) == NULL ) {
				sprintf(errMsg, "cannot open output file %s", cli.foutName.c_str());
				throw MyException(errMsg);
			}
		}

		if ( cli.write_comments )
			write_header(fout,argc,argv,"nbRSSP_extractor");

		if (cli.typeInput == "RNALfold") {
			/*RNALfold*/
			LocStructListDescr *lslDescr;
			RSSP_map_t *RSSP_occs;
			RSSP_vector_t *RSSP_vect;
			SSD_Descr *SSD;
			LocSeqStructDescr *lsDescr;

			while ( (lslDescr = read_RNALfold_file(fin)) ) {

				if ( cli.write_comments )
					write_start_of_record(fout,
							string("SEQUENCE-ID = ") + lslDescr->getSeqName());

				if ( cli.RNALfold_lnrz ) { // extract RSSPs from a linearization of lslDescr
					lsDescr = RNALfold_linearize(lslDescr);
					list<LocRSSPDescr> *lRSSP = extract_RSSP(lsDescr);
					SSD = SSD_build(lRSSP);
					delete lsDescr;
				}
				else { // extract all RSSPs from lslDescr
					RSSP_occs = RNALfold_process(lslDescr);
					RSSP_occs = RNALfold_enrich(RSSP_occs);
					if ( cli.RNALfold_out ) {
						RSSP_vect = RNALfold_sort(RSSP_occs,SORT_BY_POS);
						SSD = SSD_build(RSSP_vect);
					}
					else {
						RSSP_vect = RNALfold_sort(RSSP_occs,cli.sortCriterium);
						SSD = SSD_build(RSSP_vect,lslDescr->getSeq());
					}
					delete RSSP_vect;
					delete RSSP_occs;
				}

				SSD->setSeq(lslDescr->getSeq());
				SSD->setSeqName(lslDescr->getSeqName());

				if ( cli.typeOutput == "fasta" ) {
					write_SSD2fasta(fout,SSD);
				}
				else {
					write_SSD(fout, SSD, cli.seq);
				}

				if ( cli.write_comments )
					write_end_of_record(fout);

				delete SSD;
				delete lslDescr;
			}
		}

		else if (cli.typeInput == "Rfold") {
			/*Rfold*/
			LocSeqStructDescr *lsDescr;

			while ( lsDescr = read_Rfold_struct_file(fin) ) {

				if ( cli.write_comments )
					write_start_of_record(fout,
							string("SEQUENCE-ID = ") + lsDescr->getSeqName());

				list<LocRSSPDescr> *lRSSP = extract_RSSP(lsDescr);
				SSD_Descr *SSD = SSD_build(lRSSP);

				SSD->setSeq(lsDescr->getSeq());
				SSD->setSeqName(lsDescr->getSeqName());

				if ( cli.typeOutput == "fasta" ) {
					write_SSD2fasta(fout,SSD);
				}
				else {
					write_SSD (fout,SSD,cli.seq);
				}

				if ( cli.write_comments )
					write_end_of_record(fout);

				delete lsDescr ;
				delete lRSSP;
				delete SSD;
			}
		}

		else if (cli.typeInput == "Sfold") {
			/*Sfold*/
			LocSeqStructDescr *lsDescr = read_Sfold_struct_file(fin);

			list<LocRSSPDescr> *lRSSP= extract_RSSP(lsDescr);
			SSD_Descr *SSD = SSD_build(lRSSP);

			SSD->setSeq(lsDescr->getSeq());

			if ( cli.typeOutput == "fasta" ) {
				write_SSD2fasta(fout,SSD);
			}
			else {
				write_SSD (fout,SSD,cli.seq);
			}

			delete lsDescr;
			delete lRSSP;
			delete SSD;
		}

		else if (cli.typeInput == "seq-struct") {
			/* one sequence - structure (single line) */
			LocSeqStructDescr *lsDescr;
			list<LocRSSPDescr> *lRSSP;
			SSD_Descr *SSD;
			while ( lsDescr = read_seq_struct_file(fin) ) {

				if ( cli.write_comments )
					write_start_of_record(fout,
							string("SEQUENCE-ID = ") + lsDescr->getSeqName());

				lRSSP = extract_RSSP(lsDescr);
				SSD = SSD_build(lRSSP);

				SSD->setSeq(lsDescr->getSeq());
				SSD->setSeqName(lsDescr->getSeqName());

				if ( cli.typeOutput == "fasta" ) {
					write_SSD2fasta(fout,SSD);
				}
				else {
					write_SSD (fout,SSD,cli.seq);
				}

				if ( cli.write_comments )
					write_end_of_record(fout);

				delete lsDescr ;
				delete lRSSP;
				delete SSD;
			}
		}

		else if (cli.typeInput == "seqs-structs") {
			/* one sequence - structure (single or multiple lines) */
			SeqStructDescr_list_t *ssd_list = read_seqs_structs_file(fin);
			list<LocRSSPDescr> *lRSSP;

			SeqStructDescr_list_t::iterator it;
			for ( it = ssd_list->begin(); it != ssd_list->end(); it++ ) {

				if ( cli.write_comments )
					write_start_of_record(fout,string("SEQUENCE-ID = ") + it->name);

				//lRSSP = extract_RSSP(&LocSeqStructDescr(*it));
				LocSeqStructDescr lsDescr(*it); // uses a local variable instead of a emporary to avoid an error with linux gcc
				lRSSP = extract_RSSP(&lsDescr);
				SSD_Descr *SSD = SSD_build(lRSSP);

				SSD->setSeq(it->seq);
				SSD->setSeqName(it->name);

				if ( cli.typeOutput == "fasta" ) {
					write_SSD2fasta(fout,SSD);
				}
				else {
					write_SSD (fout,SSD,cli.seq);
				}

				if ( cli.write_comments )
					write_end_of_record(fout);

				delete lRSSP;
				delete SSD;
			}

			delete ssd_list;
		}

		else {
			sprintf(errMsg, "unknown type of input file %s", cli.typeInput.c_str());
			throw MyException(errMsg);
		}

		fclose(fin);
		fclose(fout);
	}
	catch( MyException& exception){
		cout<<"ERROR: "<<exception.what()<<endl<<endl;
	}
	catch(bad_exception& be){
		cout<<"GENERIC ERROR: "<<be.what()<<endl<<endl;
	}
	catch(char* error){
		cout<<"GENERIC ERROR: "<<error<<endl<<endl;
	}
	//system("PAUSE");
	return EXIT_SUCCESS;
}
