# Supplementary material for: MONSTER v1.1: a tool to extract and search for RNA non-branching structures
Source: BMC Genomics. 2015 Jun 1;16(Suppl 6):S1. doi: 10.1186/1471-2164-16-S6-S1 (PMC4460781; doi:10.1186/1471-2164-16-S6-S1)
Supplement: Additional file 1 — It contains the MONSTER_v1.1 software package with the updated version of SSD_finder, the file "INSTALL" that guides the package installation, the "data" and "example_data" folders which store all the needed files, including example input file and a script to run the whole procedure. [file 1471-2164-16-S6-S1-S1.zip › archive_updated/MONSTER_v1.1/src/nbRSSP_extractor/TemplateCLI.cpp]

//------------------------------------------------------------------------------------------------
// Copyright (c) 2012  Giulio Iannello (University Campus Bio-Medico of Rome).  
// All rights reserved.
//------------------------------------------------------------------------------------------------

/*******************************************************************************************************************************************************************************************
*    LICENSE NOTICE
********************************************************************************************************************************************************************************************
*    By downloading/using/running/editing/changing any portion of codes in this package you agree to this license. If you do not agree to this license, do not download/use/run/edit/change
*    this code.
********************************************************************************************************************************************************************************************
*    1. This material is free for non-profit research, but needs a special license for any commercial purpose. Please contact Alessandro Bria at a.bria@unicas.it or Giulio Iannello at 
*       g.iannello@unicampus.it for further details.
*    2. You agree to appropriately cite this work in your related studies and publications.
*    3. This material is provided by  the copyright holders (Giulio Iannello),  University Campus Bio-Medico and contributors "as is" and any express or implied war-
*       ranties, including, but  not limited to,  any implied warranties  of merchantability,  non-infringement, or fitness for a particular purpose are  disclaimed. In no event shall the
*       copyright owners, University Campus Bio-Medico, or contributors be liable for any direct, indirect, incidental, special, exemplary, or  consequential  damages  (including, but not 
*       limited to, procurement of substitute goods or services; loss of use, data, or profits;reasonable royalties; or business interruption) however caused  and on any theory of liabil-
*       ity, whether in contract, strict liability, or tort  (including negligence or otherwise) arising in any way out of the use of this software,  even if advised of the possibility of
*       such damage.
*    4. Neither the name of University  Campus Bio-Medico of Rome, nor Giulio Iannello, may be used to endorse or  promote products  derived from this software without
*       specific prior written permission.
********************************************************************************************************************************************************************************************/

#include "TemplateCLI.h"
#include "GUI_config.h"
#include <CmdLine.h>
#include <sstream>

TemplateCLI::TemplateCLI(void)
{
	// we use TCLAP default values to initialize most parameters (see readParams)

	// initialize other parameters that are not provided in the command line
	;
}

//reads options and parameters from command line
void TemplateCLI::readParams(int argc, char** argv) throw (MyException)
{
	//command line object definition
	TCLAP::CmdLine cmd(getHelpText());
		/**
		 * Command line constructor. Defines how the arguments will be
		 * parsed.
		 * \param message - The message to be used in the usage
		 * output.
		 * \param delimiter - The character that is used to separate
		 * the argument flag/name from the value.  Defaults to ' ' (space).
		 * \param version - The version number to be used in the
		 * --version switch.
		 * \param helpAndVersion - Whether or not to create the Help and
		 * Version switches. Defaults to true.
		 */


	//argument objects definitions
	TCLAP::SwitchArg p_write_comments("","com","Enable insertion of comments in the output",false);
	TCLAP::SwitchArg p_seq("s","seq","Print sequence in the RSSP descriptors (default: prints ""N"")",false);
	TCLAP::SwitchArg p_RNALfold_lnrz("","RNALfold_lnrz","Enable RSSP extraction from a linearization of input produced by RNALfold ",false);
 	TCLAP::SwitchArg p_RNALfold_out("","RNALfold_out","Generate a file containing descriptors of all RSSP predicted by RNALfold (default: the file is not generated)",false);
       /**
		 * SwitchArg constructor.
		 * \param flag - The one character flag that identifies this
		 * argument on the command line.
		 * \param name - A one word name for the argument.  Can be
		 * used as a long flag on the command line.
		 * \param desc - A description of what the argument is for or
		 * does.
		 * \param def - The default value for this Switch. 
		 * \param v - An optional visitor.  You probably should not
		 * use this unless you have a very good reason.
		 */

	TCLAP::ValueArg<std::string> p_finName("i","fin","Input file name",false,"","string");
	TCLAP::ValueArg<std::string> p_foutName("o","fout","Output file name",false,"","string");
 	TCLAP::ValueArg<std::string> p_typeInput("f","fmtIn","Input file format [RNALfold|Rfold|Sfold|seq-struct|seqs-structs] (default: RNALfold)",false,"RNALfold","string");
 	TCLAP::ValueArg<std::string> p_typeOutput("","fmtOut","Output file format [structator|fasta] (default: structator)",false,"structator","string");
 	TCLAP::ValueArg<std::string> p_sortCriterium("","sort","Sort criterium for RSSP selection [sort_by_nfe|sort_by_cfe|sort_by_occs] (default: sort_by_nfe)",false,"sort_by_nfe","string");
       /**
         * Labeled ValueArg constructor.
         * You could conceivably call this constructor with a blank flag, 
         * but that would make you a bad person.  It would also cause
         * an exception to be thrown.   If you want an unlabeled argument, 
         * use the other constructor.
         * \param flag - The one character flag that identifies this
         * argument on the command line.
         * \param name - A one word name for the argument.  Can be
         * used as a long flag on the command line.
         * \param desc - A description of what the argument is for or
         * does.
         * \param req - Whether the argument is required on the command
         * line.
         * \param value - The default value assigned to this argument if it
         * is not present on the command line.
         * \param typeDesc - A short, human readable description of the
         * type that this object expects.  This is used in the generation
         * of the USAGE statement.  The goal is to be helpful to the end user
         * of the program.
         * \param v - An optional visitor.  You probably should not
         * use this unless you have a very good reason.
         */


	//argument objects must be inserted using LIFO policy (last inserted, first shown)
	//cmd.add(p_dswitch);
	cmd.add(p_RNALfold_out);
	cmd.add(p_RNALfold_lnrz);
	cmd.add(p_seq);
	cmd.add(p_sortCriterium);
	cmd.add(p_typeOutput);
	cmd.add(p_write_comments);
	cmd.add(p_foutName);
	cmd.add(p_finName);
	cmd.add(p_typeInput);

	// Parse the argv array and catch <TCLAP> exceptions, which are translated into <MyException> exceptions
	char errMsg[S_STATIC_STRINGS_SIZE];
	try{ cmd.parse( argc, argv ); } 
	catch (TCLAP::ArgException &e)
	{ 
		sprintf(errMsg, "%s for arg %s\n", e.error().c_str(), e.argId().c_str());
		throw MyException(errMsg);
	}

	/* Checking parameter consistency */
	if ( (p_typeInput.getValue() != "RNALfold") && (p_typeInput.getValue() != "Rfold") && 
		 (p_typeInput.getValue() != "Sfold") && (p_typeInput.getValue() != "seq-struct") && 
		 (p_typeInput.getValue() != "seqs-structs") ) 
	{
		sprintf(errMsg, "Unknown input file type %s! --\nAllowed types:\n-- [RNALfold|Rfold|Sfold|seq-struct|seqs-structs]",
			p_typeInput.getValue().c_str());
		throw MyException(errMsg);
	}

	if ( (p_typeOutput.getValue() != "structator") && (p_typeOutput.getValue() != "fasta") ) 
	{ 
		sprintf(errMsg, "Unknown output file type %s! --\nAllowed types:\n-- [structator|fasta]",
			p_typeOutput.getValue().c_str());
		throw MyException(errMsg);
	}

	if ( (p_typeInput.getValue() != "RNALfold") && p_RNALfold_out.isSet() )
	{
		sprintf(errMsg, "Input file is not in RNALfold format! --%s\nUSAGE requires:\n-- %s", 
			p_RNALfold_out.getName().c_str(), "-t RNALfold");
		throw MyException(errMsg);
	}
	if ( (p_typeInput.getValue() != "RNALfold") && p_RNALfold_lnrz.isSet() )
	{
		sprintf(errMsg, "RNALfold_lnrz flag cannot be set with input file format: %s! --%s\nUSAGE requires:\n-- %s", 
			p_typeInput.getValue().c_str(),p_RNALfold_lnrz.getName().c_str(), "-t RNALfold");
		throw MyException(errMsg);
	}
		
	if ( (p_typeOutput.getValue() == "fasta") && p_RNALfold_out.isSet() )
	{
		sprintf(errMsg, "fasta output format not allowed when RNALfold_out flag is set");
		throw MyException(errMsg);
	}
		
	//importing parameters
	this->RNALfold_out = p_RNALfold_out.getValue();
	this->RNALfold_lnrz = p_RNALfold_lnrz.getValue();
	this->seq = p_seq.getValue();
	this->write_comments = p_write_comments.getValue();
	this->sortCriterium = p_sortCriterium.getValue();
	this->typeOutput = p_typeOutput.getValue();
	this->finName = p_finName.getValue();
	this->foutName = p_foutName.getValue();
	this->typeInput = p_typeInput.getValue();

	if ( this->typeOutput == "fasta" && this->write_comments ) {
		fprintf(stderr,"\nWARNING: disabled write_comments options (not allowed whit fasta output format\n\n");
		this->write_comments = false;
	}
}

//checks parameters correctness
void TemplateCLI::checkParams() throw (MyException)
{
	//parameters check should be done here.
	//We trust in current tool functions checks.
	//print();

	;
}

//returns help text
string TemplateCLI::getHelpText()
{
	stringstream helptext;
	helptext <<
		"nbRSSP_extractor -- generate a file containing the list of non-branching "
		"RSSP (SSD) extracted from the input.\n"
		"Input is a list of sequence/description-of-structure pairs that may be provided "
		"in several formats; one SSD for each pair is generated; non-branching RSSPs "
		"may generated according to different algorithms.\n"
		"Allowed input formats (option -t, --typeIn):\n"
		"RNALfold (default): output of RNALfold. Since in this case many overlapping "
		"substructures are provided for each sequence "
		"two different stategies may be used to select the RSSPs forming the SSD: "
		"(i) 'linearization' (option -RNALfold_lnrz) meaning that non-overlapping "
		"substructures are first selected according to increasing free energy and "
		"then are extracted the RSSPs, "
		"(ii) 'weighted' (default) meaning that all possible RSSP are extracted first "
		"from overlapping substructures and weighted with the absolute value of the "
		"'free energy per nucleotide' and then are extracted non-overlapping RSSPs "
		"selected according to decreasing weight; "
		"in the weighted case, with the option -RNALfold_out all the RSSPs extracted "
		"from overlapping substructures are directly sent to output without any selection.\n"
		"Rfold: output of Rfold (only one sequence/description-of-structure pair at the time).\n"
		"Rfold: output of Sfold (only one sequence/description-of-structure pair at the time).\n"
		"seq-struct: output of RNAfold. The RSSPs are extracted from the predicted structure.\n"
		"seqs-structs: general sequence/structure pairs possibly preceded by a FASTA header. "
		"The RSSPs are extracted from the predicted structure\n"
		;
	return helptext.str();
}

//print all arguments
void TemplateCLI::print()
{
	printf("\n\n");
	//printf("dswitch = \t\t%s\n", dswitch ? "ENABLED" : "disabled");
	printf("Input file name = \t%s\n", finName.c_str());
	printf("Output file name = \t%s\n", foutName.c_str());
}
