# Supplementary material for: MONSTER v1.1: a tool to extract and search for RNA non-branching structures
Source: BMC Genomics. 2015 Jun 1;16(Suppl 6):S1. doi: 10.1186/1471-2164-16-S6-S1 (PMC4460781; doi:10.1186/1471-2164-16-S6-S1)
Supplement: Additional file 1 — It contains the MONSTER_v1.1 software package with the updated version of SSD_finder, the file "INSTALL" that guides the package installation, the "data" and "example_data" folders which store all the needed files, including example input file and a script to run the whole procedure. [file 1471-2164-16-S6-S1-S1.zip › archive_updated/MONSTER_v1.1/src/nbRSSP_extractor/TemplateCLI.h]

//------------------------------------------------------------------------------------------------
// Copyright (c) 2012  Giulio Iannello (University Campus Bio-Medico of Rome).  
// All rights reserved.
//------------------------------------------------------------------------------------------------

/*******************************************************************************************************************************************************************************************
*    LICENSE NOTICE
********************************************************************************************************************************************************************************************
*    By downloading/using/running/editing/changing any portion of codes in this package you agree to this license. If you do not agree to this license, do not download/use/run/edit/change
*    this code.
********************************************************************************************************************************************************************************************
*    1. This material is free for non-profit research, but needs a special license for any commercial purpose. Please contact Alessandro Bria at a.bria@unicas.it or Giulio Iannello at 
*       g.iannello@unicampus.it for further details.
*    2. You agree to appropriately cite this work in your related studies and publications.
*    3. This material is provided by  the copyright holders (Giulio Iannello),  University Campus Bio-Medico and contributors "as is" and any express or implied war-
*       ranties, including, but  not limited to,  any implied warranties  of merchantability,  non-infringement, or fitness for a particular purpose are  disclaimed. In no event shall the
*       copyright owners, University Campus Bio-Medico, or contributors be liable for any direct, indirect, incidental, special, exemplary, or  consequential  damages  (including, but not 
*       limited to, procurement of substitute goods or services; loss of use, data, or profits;reasonable royalties; or business interruption) however caused  and on any theory of liabil-
*       ity, whether in contract, strict liability, or tort  (including negligence or otherwise) arising in any way out of the use of this software,  even if advised of the possibility of
*       such damage.
*    4. Neither the name of University  Campus Bio-Medico of Rome, nor Giulio Iannello, may be used to endorse or  promote products  derived from this software without
*       specific prior written permission.
********************************************************************************************************************************************************************************************/

#ifndef _TEMPLATE_COMMAND_LINE_INTERFACE_H
#define _TEMPLATE_COMMAND_LINE_INTERFACE_H

#include <string>
#include "MyException.h"

using namespace std;

class TemplateCLI
{
	public:

		// switch parameters
		bool write_comments; // if true enables writing comments (lines beginning with '#') to output
		bool seq;	         // if the sequence has to be included in the RSSP descriptor 
						     // (default: a sequence of "N" is included)
		bool RNALfold_lnrz;  // if true computes RSSP from a trivial linearization of the RNALfold
							 // output (e.g. choosing substructures with minimal free energy
		bool RNALfold_out;   // if a file with the descriptors of the RSSP extracted from the output of RNALfold 
						     // has to be generated (default: the file is not generated)

		// other parameters
		// int/float/double/string XXXX;	// description
		string finName;       // input file input (stdin if empty)
		string foutName;      // output file input (stdout if empty)
		string typeInput;     // formato del file di input
		string typeOutput;    // formato del file di output
		string sortCriterium; // criterio di sorting per la selezine dei RSSP

		//constructor - deconstructor
		TemplateCLI(void);					//set default params
		~TemplateCLI(void){};

		//reads options and parameters from command line
		void readParams(int argc, char** argv) throw (MyException);

		//checks parameters correctness
		void checkParams() throw (MyException);

		//returns help text
		string getHelpText();

		//print all arguments
		void print();
};

#endif /* _TERASTITCHER_COMMAND_LINE_INTERFACE_H */
