# Supplementary material for: MONSTER v1.1: a tool to extract and search for RNA non-branching structures
Source: BMC Genomics. 2015 Jun 1;16(Suppl 6):S1. doi: 10.1186/1471-2164-16-S6-S1 (PMC4460781; doi:10.1186/1471-2164-16-S6-S1)
Supplement: Additional file 1 — It contains the MONSTER_v1.1 software package with the updated version of SSD_finder, the file "INSTALL" that guides the package installation, the "data" and "example_data" folders which store all the needed files, including example input file and a script to run the whole procedure. [file 1471-2164-16-S6-S1-S1.zip › archive_updated/MONSTER_v1.1/src/RSSP_lib/extract_RSSP.cpp]

/*
 * extract_RSSP.cpp
 * 
 * created by Giulia Fiscon
 *  January, 29 2013
 */

# include "extract_RSSP.h"
# include "MyStack.h"
# include <ctype.h>
# include <list>
# include <string>


/* estrazione degli RSSP */
list <LocRSSPDescr> *extract_RSSP( LocSeqStructDescr *lsDescr ) {

	string local_struct;
	string local_seq;
	
	list <LocRSSPDescr> *lRSSPDescr = new list <LocRSSPDescr> ;

	// verso: APERTO 1 /CHIUSO 2/ SOSPESO 3 
	// stack: pila, pairs_list: lista di coppie con le posizioni delle strutture non branching
	MyStack stack_rssp (MAX_RSSP_LEN);
	list< pair<int,int> > pairs_list;
	list< pair<int,int> > loops_list; // indici iniziale e finale dei loop dei non branching RSSP 

	int verso = 1;
	int start = 1;
	
	//devo leggere la lista e memorizzare struttura locale e seqeunza
	local_struct = lsDescr->getLocStruct(); // estraggo struttura locale in local_struct
	local_seq    = lsDescr->getSeq();       //estraggo sequenza locale in local_seq

	int n = lsDescr->getLocStructLen(); // lunghezza struttura locale
	int i, j;
	int loopf, loopl;
	for ( i=0, j=1; i<n; i++, j++ ) {

		// Verso APERTO
		if ( verso == 1 ) {
			if ( local_struct[i]=='(' ) {      // incontro parentesi aperta
				stack_rssp.push(j); 
			}
			else if ( local_struct[i]==')' ) { // incontro parentesi chiusa
				// ho trovato un loop
				loopf = stack_rssp.top(); // posizione prima base della coppia che chiude il loop
				loopl = j;                // posizione seconda base della coppia che chiude il loop

				stack_rssp.pop();
				verso = 2; // verso diventa CHIUSO
			}
			else 
				;
		}
		// Verso CHIUSO
		else if ( verso == 2 ) {
				if ( local_struct[i] == '(' ) { // trovata struttura
					if ( stack_rssp.is_empty() ) { 
						pairs_list.push_back(make_pair(start, j-1)); 
					    start = j;
						verso = 1;
						stack_rssp.reset();
						stack_rssp.push(j); //metto nella pila posizione della parentesi aperta trovata
					}
					else {
						pairs_list.push_back(make_pair(stack_rssp.top()+1,j-1)); // l'inizio della struttura
						// e' la posizione successiva all'ultima parentesi aperta(testa dello stack)
						start = j;
						verso = 1;
						stack_rssp.reset();
						stack_rssp.push(j);
					}
					// memorizzo anche la posizione del loop
					loops_list.push_back(make_pair(loopf,loopl));
				}
				else if ( local_struct[i]== ')' ) {
						if ( stack_rssp.is_empty() ) { //se la pila è vuota: trovata struttura
							pairs_list.push_back(make_pair(start,j-1)); 
							start = j+1;
							verso = 3;
							// memorizzo anche la posizione del loop
							loops_list.push_back(make_pair(loopf,loopl));
						}
						else { // se la pila non è vuota
							stack_rssp.pop(); // estraggo la testa della pila
						}
				}
		}

		// Verso SOSPESO
		else {
			if (local_struct[i]=='(') { //devo iniziare una nuova ricerca
			   stack_rssp.push(j);
			   verso = 1;
			}
			else if ( local_struct[i]== ')') {
				start=j+1; // rimango nel verso SOSPESO e quella parentesi devo saltarla
			}
		}  
	}//for

	// Gestione ultima struttura
	if ( verso == 2 ) {// c'è ancora una struttura da aggiungere
		pairs_list.push_back(make_pair(start, n));
		loops_list.push_back(make_pair(loopf,loopl));
	}

	// devo costruire i descrittori degli RSSP
	while ( !pairs_list.empty() ) {
		int f_ind = pairs_list.front().first - 1; // indice iniziale nella sottostringa dell'RSSP
		int s_len = pairs_list.front().second - pairs_list.front().first + 1; // lunghezza dell'RSSP

		// elimino code: ricerco la parentesi aperta e chiusa
		while ( local_struct[f_ind]!= '(' ) {
			f_ind++ ;
			s_len--;
		}
		while ( local_struct[f_ind+s_len-1]!= ')' ) {
			s_len-- ;
		}

		// creo il descrittore e lo inserisco nella lista
		lRSSPDescr->push_back(LocRSSPDescr(
			local_struct.substr(f_ind,s_len),
			lsDescr->getFirstPos() + f_ind, // f_ind e' un offset
			local_seq.substr(f_ind,s_len),
			lsDescr->getFirstPos()+loops_list.front().first - 1, // loops_list.front().first (loopf) e' una posizione
			lsDescr->getFirstPos()+loops_list.front().second - 1 // loops_list.front().first (loopl) e' una posizione
		));
		
		pairs_list.pop_front(); // estrae la posizione dell'RSSP
		loops_list.pop_front(); // estrae la posizione del loop
	}

	return lRSSPDescr;
}
