# Supplementary material for: MONSTER v1.1: a tool to extract and search for RNA non-branching structures
Source: BMC Genomics. 2015 Jun 1;16(Suppl 6):S1. doi: 10.1186/1471-2164-16-S6-S1 (PMC4460781; doi:10.1186/1471-2164-16-S6-S1)
Supplement: Additional file 1 — It contains the MONSTER_v1.1 software package with the updated version of SSD_finder, the file "INSTALL" that guides the package installation, the "data" and "example_data" folders which store all the needed files, including example input file and a script to run the whole procedure. [file 1471-2164-16-S6-S1-S1.zip › archive_updated/MONSTER_v1.1/src/RSSP_lib/extract_RSSP.h]

/*
 * extract_RSSP.h
 * 
 * created by Giulia Fiscon
 * January, 29 2013
 */

# ifndef EXTRACT_RSSP_H
# define EXTRACT_RSSP_H

# include <stdio.h>
# include "LocStructListDescr.h"
# include "ListRSSPDescr.h"

# define MAX_RSSP_LEN 10000
 list <LocRSSPDescr> *extract_RSSP ( LocSeqStructDescr *lsDescr );
/* letto l' output del folding tool, estrae le strutture non braching
 */

# endif
