# Supplementary material for: MONSTER v1.1: a tool to extract and search for RNA non-branching structures
Source: BMC Genomics. 2015 Jun 1;16(Suppl 6):S1. doi: 10.1186/1471-2164-16-S6-S1 (PMC4460781; doi:10.1186/1471-2164-16-S6-S1)
Supplement: Additional file 1 — It contains the MONSTER_v1.1 software package with the updated version of SSD_finder, the file "INSTALL" that guides the package installation, the "data" and "example_data" folders which store all the needed files, including example input file and a script to run the whole procedure. [file 1471-2164-16-S6-S1-S1.zip › archive_updated/MONSTER_v1.1/src/RSSP_lib/ListRSSPDescr.cpp]

/*
 * ListRSSPDescr.cpp
 * 
 * created by Giulia Fiscon
 * January, 29 2013
 */

# include "ListRSSPDescr.h"

# include "MyException.h"

# include <stdio.h>

/****************************** LOCAL FUNCTIONS *********************************/

# define myMIN(a,b)   ((a)<(b) ? (a) : (b))
# define myMAX(a,b)   ((a)>(b) ? (a) : (b))


/* Computes a similarity score between a reference (i.e. assumed true) nbRSSP and a target 
 * (i.e. predicted) nbRSSP; both RSSPs are assumed to be aligned with respect to the same 
 * originating sequence and to have at least one base of the external loop in common.
 * The metric used is the number of base pairs of the reference that are present also in 
 * the target. Input parameters are a list of base pairs positions of the reference and 
 * the target, starting from the base pair closing the external loop of the nbRSSP
 *
 * WARNING: the algorithm eliminates the pairs of positions from the two lists that may be 
 * empty at the end of the algorithm
 */
int RSSP_score_eval2( BP_vector_t *BPl_ref, BP_vector_t *BPl_trg ) {
	int score;

	score = 0;
	while ( !BPl_ref->empty() && !BPl_trg->empty() ) {
		if ( BPl_ref->back() == BPl_trg->back() ) {
			score++;
			BPl_ref->pop_back();
			BPl_trg->pop_back();
		}
		else if ( BPl_ref->back().first > BPl_trg->back().first || 
				  BPl_ref->back().second < BPl_trg->back().second ) {
			BPl_trg->pop_back();
		}
		else if ( BPl_ref->back().first < BPl_trg->back().first || 
				  BPl_ref->back().second > BPl_trg->back().second ) {
			BPl_ref->pop_back();
		}
	}

	return score;
}


/* Computes a similarity score between a reference (i.e. assumed true) nbRSSP and a target 
 * (i.e. predicted) nbRSSP; both RSSPs are assumed to be aligned with respect to the same 
 * originating sequence and to have at least one base of the external loop in common.
 */
RSSP_score_t RSSP_score_eval( const LocRSSPDescr &ref, const LocRSSPDescr &trg ) {
	int i, j, k;
	int f, l;
	RSSP_score_t score(ref.getLocStructLen(),trg.getLocStructLen(),0,0,0,0);

	f = myMAX(ref.getFirstPos(),trg.getFirstPos());
	l = myMIN(ref.getLastPos(),trg.getLastPos());

	// counts how many bases have the same kind of pairing (unpaired, paied to the right, paired to the left)
	for ( i=f-ref.getFirstPos(), j=f-trg.getFirstPos(), k=f; k<=l; i++, j++, k++ ) {
		if ( ref.getLocStruct_nb()[i] == trg.getLocStruct_nb()[j] )
			score.matches++;
	}

	BP_vector_t *BPl_ref = ref.BP_list_extract();
	BP_vector_t *BPl_trg = trg.BP_list_extract();

	score.n_ref_BP = (int) BPl_ref->size();
	score.n_trg_BP = (int) BPl_trg->size();
	score.n_matches_BP = RSSP_score_eval2(BPl_ref,BPl_trg);

	delete BPl_ref;
	delete BPl_trg;

	return score;
}

/************************ METHODS AND FRIEND FUNCTIONS **************************/

bool operator< ( const LocRSSPDescr &op1, const LocRSSPDescr &op2 ) {
	if ( op1.firstPos < op2.firstPos ) 
		return true;
	else if ( op1.firstPos > op2.firstPos )
		return false;
	else
		return (op1.locStruct_nb < op2.locStruct_nb);
}

LocRSSPDescr *operator^ ( const LocRSSPDescr &op1, const LocRSSPDescr &op2 ) {

	LocRSSPDescr *temp;

	// indici sulle stringhe
	int f1, f2, l1, l2; // indici della parte comune
	int i1, i2, j1, j2;

	bool stop; // indica se non c'e' piu' corrispondenza
	bool foundf, foundl; // ricerca all'indietro di parentesi aperte e in avanti di parentesi chiuse

	if ( (op1.loopf != op2.loopf) || (op1.loopl != op2.loopl) )
		// i loop non corrispondono
		return ((LocRSSPDescr *) 0);

	temp = new LocRSSPDescr;

	// almeno il loop corrisponde
	f1 = op1.loopf - op1.firstPos;
	f2 = op2.loopf - op2.firstPos;
	l1 = op1.loopl - op1.firstPos;
	l2 = op2.loopl - op2.firstPos;

	//if ( op1.loopf == 269 ) 
	//	i1 = 0;

	stop = false;
	while ( !stop ) {
		// comincia a cercare all'indetro una mancata corrispondenza o una parentesi aperta
		foundf = false;
		i1 = f1 - 1;
		i2 = f2 - 1;
		while ( i1>=0 && i2>=0 && !foundf && !stop ) {
			if ( op1.locStruct_nb[i1] != op2.locStruct_nb[i2] )
				stop = true;
			else if ( op1.locStruct_nb[i1] == '(' )
				foundf = true;
			else {
				i1--; i2--;
			}
		}

		// comincia a cercare in avanti una mancata corrispondenza o una parentesi chiusa
		foundl = false;
		j1 = l1 + 1;
		j2 = l2 + 1;
		while ( j1<(int)op1.locStruct_nb.length() && j2<(int)op2.locStruct_nb.length() && !foundl && !stop ) {
			if ( op1.locStruct_nb[j1] != op2.locStruct_nb[j2] )
				stop = true;
			else if ( op1.locStruct_nb[j1] == ')' )
				foundl = true;
			else {
				j1++; j2++;
			}
		}

		if ( !stop && foundf && foundl ) {
			// c'e' ancora corrispondenza e ha trovato una coppia parentesi corrispondenti
			// agiorna gli indici della sottostrutura comune
			f1 = i1;
			f2 = i2;
			l1 = j1;
			l2 = j2;
		}
		else
			// c'e un carattere che non corrisponde
			stop = true;
	}

	if ( (l1-f1) != (l2-f2) ) { // ha lo scopo di rilevare errori nell'algoritmo
		char errMsg[S_STATIC_STRINGS_SIZE];
		sprintf(errMsg, "RSSP intersect: common substructures have different length <%s> <%s>", 
			op1.locStruct_nb.substr(f1,l1-f1+1).c_str(),op2.locStruct_nb.substr(f2,l2-f2+1).c_str());
		throw MyException(errMsg);
	}

	// next commented code excludes the case when the common substructure coincides with one of the 
	// two operands, that it is instead explicitly allowed by the specification of the method

	//if ( f1>0 && f2>0) { // il codice commentato esclude il caso che coincida con uno dei due operandi
		// e' stata trovata una sottostruttura comune 
		temp->locStruct_nb = op1.locStruct_nb.substr(f1,l1-f1+1);
		temp->firstPos     = op1.firstPos + f1;
		temp->locSeq       = op1.locSeq.substr(f1,l1-f1+1);
		temp->loopf        = op1.loopf;
		temp->loopl        = op1.loopl;
	// il codice commentato esclude il caso che coincida con uno dei due operandi
	//}
	//else { // uno dei due RSSP e' contenuto nell'altro
	//	delete temp;
	//	return ((LocRSSPDescr *) 0);
	//}

	return temp;
}


bool LocRSSPDescr::is_substruct ( const LocRSSPDescr &_target ) const {
	bool same;
	int i, j;

	if ( (loopf != _target.loopf) || (loopl != _target.loopl) )
		// i loop non corrispondono
		return false;

	i = loopf - firstPos - 1;
	j = _target.loopf - _target.firstPos - 1;
	same = i <= j; // i > j => current object cannot be a substructure of _target
	while ( i>=0 && same ) // precondition implies i<=j
		if ( locStruct_nb[i] != _target.locStruct_nb[j] )
			same = false;
		else {
			i--; j--;
		}
	i = loopl - firstPos + 1;
	j = _target.loopl - _target.firstPos + 1;
	same = same && (locStruct_nb.length()-i) <= (_target.locStruct_nb.length()-j);
	// (locStruct_nb.length()-i) > (_target.locStruct_nb.length()-j) => current object cannot be a substructure of _target
	while ( i<locStruct_nb.length() && same )
		if ( locStruct_nb[i] != _target.locStruct_nb[j] )
			same = false;
		else {
			i++; j++;
		}

	return same;
}


BP_vector_t *LocRSSPDescr::BP_list_extract ( ) const {
	int i, j;
	BP_vector_t *BPl = new BP_vector_t;
	i = loopf;
	j = loopl;
	while ( i >= firstPos ) {
		while ( locStruct_nb[i - firstPos] == '.' ) 
			i--;
		while ( locStruct_nb[j - firstPos] == '.' )
			j++;
		BPl->push_back(make_pair(i,j));
		i--;
		j++;
	}

	return BPl;
}


int LocRSSPDescr::BP_list_length ( ) const {
	BP_vector_t *temp = BP_list_extract();
	int len = (int) temp->size();
	delete temp;
	return len;
}


bool precede ( const LocRSSPDescr &op1, const LocRSSPDescr &op2 ) {
# define LOOP_OFFS 2
	/* LOOP_OFFS = 2 means that the two loops overlap for at least one base 
	 * LOOP_OFFS = 3 means that the two loops overlap for at least two bases
	 * LOOP_OFFS = 4 means that the two loops overlap for at least three bases
	 * for LOOP_OFFS >= 5 loops with up to (LOOP_OFFS - 2) bases cannot be matched
	 */
	if ( op1.loopl < op2.loopf+LOOP_OFFS )  
		return true;
	else
		return false;
}


bool precede_ext_loop ( const LocRSSPDescr &op1, const LocRSSPDescr &op2 ) {
	if ( (op1.loopf < op2.loopf) || ((op1.loopf == op2.loopf) && (op1.loopl < op2.loopl)) )
		return true;
	else
		return false;
}


SSD_score_t *SSD_compare( SSD_Descr *SSD_ref, SSD_Descr *SSD_trg ) {

	SSD_score_t *SSD_score = new SSD_score_t;

	RSSP_vector_t::iterator it_ref;
	RSSP_vector_t::iterator it_trg;

	it_ref = SSD_ref->lRSSP_pair.begin();
	it_trg = SSD_trg->lRSSP_pair.begin();

	while ( (it_ref != SSD_ref->lRSSP_pair.end()) && (it_trg != SSD_trg->lRSSP_pair.end()) ) { // both lists are non terminated
		if ( precede(it_ref->first,it_trg->first) ) { // reference nbRSSP has no match in the target
			SSD_score->add_RSSP_score(
				RSSP_score_t(it_ref->first.getLocStructLen(),
							 0,
							 0,
							 it_ref->first.BP_list_length(),
							 0,
							 0
				)
			);
			it_ref++;
		}
		else if ( precede(it_trg->first,it_ref->first) ) { // target nbRSSP has no match in the reference
			SSD_score->add_RSSP_score(
				RSSP_score_t(0,
							 it_trg->first.getLocStructLen(),
							 0,
							 0,
							 it_trg->first.BP_list_length(),
							 0
				)
			);
			it_trg++;
		}
		else { // reference and target nbRSSPs match
			SSD_score->add_RSSP_score(RSSP_score_eval(it_ref->first,it_trg->first));
			it_ref++;
			it_trg++;
		}
	}

	while ( it_ref != SSD_ref->lRSSP_pair.end() ) { // target list is not terminated
		SSD_score->add_RSSP_score(
			RSSP_score_t(it_ref->first.getLocStructLen(),
						 0,
						 0,
						 it_ref->first.BP_list_length(),
						 0,
						 0
			)
		);
		it_ref++;
	}

	while ( it_trg != SSD_trg->lRSSP_pair.end() ) { // reference list is not terminated
		SSD_score->add_RSSP_score(
			RSSP_score_t(0,
						 it_trg->first.getLocStructLen(),
						 0,
						 0,
						 it_trg->first.BP_list_length(),
						 0
			)
		);
		it_trg++;
	}

	return SSD_score;
}
