# Supplementary material for: MONSTER v1.1: a tool to extract and search for RNA non-branching structures
Source: BMC Genomics. 2015 Jun 1;16(Suppl 6):S1. doi: 10.1186/1471-2164-16-S6-S1 (PMC4460781; doi:10.1186/1471-2164-16-S6-S1)
Supplement: Additional file 1 — It contains the MONSTER_v1.1 software package with the updated version of SSD_finder, the file "INSTALL" that guides the package installation, the "data" and "example_data" folders which store all the needed files, including example input file and a script to run the whole procedure. [file 1471-2164-16-S6-S1-S1.zip › archive_updated/MONSTER_v1.1/src/RSSP_lib/ListRSSPDescr.h]

/*
 * ListRSSPDescr.h
 * 
 * created by Giulia Fiscon
 * January, 29 2013
 */

# ifndef LISTRSSPDESCR_H
# define LISTRSSPDESCR_H

# include <list>
# include <map>
# include <vector>
# include <string>

# include "MatchDescr.h"

using namespace std;

class LocRSSPDescr;
class LocRSSPInfo;
class SSD_score_t;

typedef map<LocRSSPDescr,LocRSSPInfo>  RSSP_map_t;
typedef pair<LocRSSPDescr,LocRSSPInfo> RSSP_Descr_Info_t;
typedef vector<RSSP_Descr_Info_t>      RSSP_vector_t;
typedef vector< pair<int,int> >        BP_vector_t;


// this function is redeclared friend of LocRSSPDescr
// this global declaration is required by gcc compiler
bool precede_ext_loop ( const LocRSSPDescr &op1, const LocRSSPDescr &op2 );


// Costruttore della classe che descrive il singolo RSSP(composto da sequenza,struttura,posizione iniziale)
class LocRSSPDescr {
protected:
	string locStruct_nb; //struttura locale non branching
	int  firstPos;       //posizione della struttura non_branching
	string locSeq;       //sequenza locale coripsondente a struttura non branching
	int loopf;			// posizione della parentesi aperta che apre il loop
	int loopl;			// posizione della parentesi chiusa che chiude il loop
	
public:
	// Constructors
	LocRSSPDescr ( ) {
		locStruct_nb.clear();
		firstPos = 0;
		locSeq.clear();
		loopf    = 0;
		loopl    = 0;
	}
	
	LocRSSPDescr ( string _locStruct_nb, int _firstPos, string _locSeq, int _loopf, int _loopl ) {
		locStruct_nb = _locStruct_nb;
		firstPos     = _firstPos;
		locSeq       = _locSeq;
		loopf        = _loopf;
		loopl        = _loopl;
	}
	
	LocRSSPDescr ( const MatchDescr &match ) {
		int i;
		locStruct_nb = match.structure;
		firstPos = match.matchingPos;
		locSeq   = string(match.structure.length(),'N');

		// character '(' is a sentinel
		i = (int)match.structure.length() - 1;
		while ( match.structure[i] != '(' )
			i--;
		// i is the offset of the init of the external loop

		loopf    = match.matchingPos + i;

		// character ')' is a sentinel
		while ( match.structure[i] != ')' )
			i++;
		// i is the offset of the end of the external loop

		loopl    = match.matchingPos + i;
	}
	
	// Copy Constructor 
	LocRSSPDescr ( const LocRSSPDescr &_value ) {
		locStruct_nb = _value.locStruct_nb;
		firstPos     = _value.firstPos;
		locSeq       = _value.locSeq;
		loopf        = _value.loopf;
		loopl        = _value.loopl;
	}

	// Destructor
	~LocRSSPDescr( ) { }

	// Getters
	inline string getLocStruct_nb ( ) const { return locStruct_nb; }
	inline int    getFirstPos     ( ) const { return firstPos; }
	inline int    getLastPos      ( ) const { return (firstPos + (int)locSeq.length() - 1); }
	inline string getLocSeq       ( ) const { return locSeq; }
	inline int    getLocStructLen ( ) const { return (int)locSeq.length(); }
	inline int    getLoopF        ( ) const { return loopf; }
	inline int    getLoopL        ( ) const { return loopl; }
	
	// WARNING: this way 'weight' is necessarily a function of other RSSP features
	double getWeight ( ) const { 
		return  (locStruct_nb.length()< 10) ? 1.0 : (double)locStruct_nb.length()/10.0 ; 
	}
	
	// Seters
	inline void setFirstPos ( int _firstPos ) { firstPos = _firstPos; }

	// Methods

	inline void incAllPos ( int _offset ) { 
		firstPos += _offset; 
		loopf    += _offset; 
		loopl    += _offset; 
	}

	bool overlap ( const LocRSSPDescr &_other ) const {
		return ( firstPos <= _other.loopf );
	}

	bool is_substruct ( const LocRSSPDescr &_target ) const;
	/* returns true if and only if current object is a substructure of _target */


	BP_vector_t *BP_list_extract ( ) const;
	/* return a list of all base pairs in op identified by their absolute positions 
	 * in the sequence originating op
	 */

	int BP_list_length ( ) const;
	/* return the number base pairs in op */

	LocRSSPDescr &operator= ( const MatchDescr &match ) {
		int i;
		locStruct_nb = match.structure;
		firstPos = match.matchingPos;
		locSeq   = string(match.structure.length(),'N');

		// character '(' is a sentinel
		i = (int)match.structure.length() - 1;
		while ( match.structure[i] != '(' )
			i--;
		// i is the offset of the init of the external loop

		loopf    = match.matchingPos + i;

		// character ')' is a sentinel
		while ( match.structure[i] != ')' )
			i++;
		// i is the offset of the end of the external loop

		loopl    = match.matchingPos + i;

		return *this;
	}
	
	friend bool operator< ( const LocRSSPDescr &op1, const LocRSSPDescr &op2 );

	friend bool precede ( const LocRSSPDescr &op1, const LocRSSPDescr &op2 );

	friend bool precede_ext_loop ( const LocRSSPDescr &op1, const LocRSSPDescr &op2 );

	friend LocRSSPDescr *operator^ ( const LocRSSPDescr &op1, const LocRSSPDescr &op2 );
	/* return the largest common substructure (lcs) of op1 and op2; 
	 * the lcs MAY coincide with either op1 or op2
	 * if there is no common substrucute between op1 and op2 returns a null pointer
	 */
};


class LocRSSPInfo {
public:
	int occs;   // occorrenze
	double cfe; // energia libera cumulativa (valore assoluto)

	LocRSSPInfo ( ) { occs = 0; cfe = 0.0; }
	LocRSSPInfo ( int _occs ) { occs = _occs; cfe = 0.0; }
	LocRSSPInfo ( int _occs, double _cfe ) { occs = _occs; cfe = _cfe; }
	LocRSSPInfo ( const LocRSSPInfo &rvalue ) { occs = rvalue.occs; cfe = rvalue.cfe; }

	~LocRSSPInfo( ) { }
};


/* classe SSD_Descr costituita da una lista di RSSP_pair e dall'intera sequenza di nucleotidi estratta dal lslDEscr */
class SSD_Descr {
public:
	RSSP_vector_t  lRSSP_pair;  //lista di RSSP_pair ( locstructdescr- struttura nb,seq e posizione iniziale- + rssp_info -fe e occorrenza- )
	string seq;					//sequenza di nucleotidi originaria
	int seqLen;                 //lunghezza della sequenza di nucleotidi
	string seqName;				//identificatore della sequenza originaria

	// costruttore di default
	SSD_Descr ( ) {
		lRSSP_pair.clear();
		seqLen = 0;
		seqName.clear();
		seq.clear();
	}
	SSD_Descr ( RSSP_vector_t  _lRSSP_pair, int _seqLen = 0, string _seqName = "", string _seq = "" ) {
		lRSSP_pair = _lRSSP_pair;
		seqLen     = _seqLen;
		seqName    = _seqName;
		seq        = _seq;
	}
	// costruttore di copia
	SSD_Descr ( const SSD_Descr &_value ) {
		lRSSP_pair = _value.lRSSP_pair;
		seqLen     = _value.seqLen;
		seqName    = _value.seqName;
		seq        = _value.seq;
	}

	~SSD_Descr( ) {
		;
	}

	int    getSeqLen  ( ) const { return seqLen; }
	string getSeqName ( ) const { return seqName; }

	void setSeq     ( string _seq )     { seq = _seq; seqLen = (int)_seq.length(); }
	void setSeqName ( string _seqName ) { seqName = _seqName; }

	friend SSD_score_t *SSD_compare( SSD_Descr *SSD_ref, SSD_Descr *SSD_trg );
};


class RSSP_score_t {
public:
	int ref_len;
	int trg_len;
	int matches;
	int n_ref_BP;
	int n_trg_BP;
	int n_matches_BP;

	RSSP_score_t (	int _ref_len, int _trg_len, int _matches, 
					int _n_ref_BP, int _n_trg_BP, int _n_matches_BP ) {
		ref_len      = _ref_len;
		trg_len      = _trg_len;
		matches      = _matches;
		n_ref_BP     = _n_ref_BP;
		n_trg_BP     = _n_trg_BP;
		n_matches_BP = _n_matches_BP;
	}
 
	RSSP_score_t ( 	const RSSP_score_t &_value ) {
		ref_len      = _value.ref_len;
		trg_len      = _value.trg_len;
		matches      = _value.matches;
		n_ref_BP     = _value.n_ref_BP;
		n_trg_BP     = _value.n_trg_BP;
		n_matches_BP = _value.n_matches_BP;
	}
};

class SSD_score_t {
public:
	list<RSSP_score_t> RSSP_score_list;
	int n_RSSP_ref; // total number of reference RSSP
	int n_RSSP_trg; // total number of target RSSP that match a reference RSSP
	int n_ntd_ref;  // total number of bases of reference RSSP
	int n_ntd_trg;  // total number of bases matched by target RSSP
	int n_BP_ref;   // total number of base pairs of reference RSSP
	int n_BP_trg;   // total number of base pairs matched by base pairs of reference RSSP
	int seqLen;     // length of the orginating sequence (the same for reference and target)
public:
	SSD_score_t ( ) {
		n_RSSP_ref = 0;
		n_RSSP_trg = 0;
		n_ntd_ref  = 0;
		n_ntd_trg  = 0;
		n_BP_ref   = 0;
		n_BP_trg   = 0;
		seqLen     = -1; // invalid value
	}

	void setSeqLen ( int _seqLen  ) { seqLen = _seqLen; }

	void add_RSSP_score ( const RSSP_score_t &_RSSP_score ) {
		RSSP_score_list.push_back(_RSSP_score);
	}

	void compute_stats ( ) {
		list<RSSP_score_t>::iterator it;
		for ( it = RSSP_score_list.begin(); it != RSSP_score_list.end(); it++ ) {
			if ( it->ref_len > 0 ) // correspond to a reference RSSP 
				n_RSSP_ref++;
			if ( it->matches > 0 ) // target matches reference RSSP 
				n_RSSP_trg++;
			n_ntd_ref += it->ref_len;
			n_ntd_trg += it->matches;
			n_BP_ref  += it->n_ref_BP;
			n_BP_trg  += it->n_matches_BP;
		}
	}
};

# endif
