# Supplementary material for: MONSTER v1.1: a tool to extract and search for RNA non-branching structures
Source: BMC Genomics. 2015 Jun 1;16(Suppl 6):S1. doi: 10.1186/1471-2164-16-S6-S1 (PMC4460781; doi:10.1186/1471-2164-16-S6-S1)
Supplement: Additional file 1 — It contains the MONSTER_v1.1 software package with the updated version of SSD_finder, the file "INSTALL" that guides the package installation, the "data" and "example_data" folders which store all the needed files, including example input file and a script to run the whole procedure. [file 1471-2164-16-S6-S1-S1.zip › archive_updated/MONSTER_v1.1/src/RSSP_lib/LocStructListDescr.cpp]

/*
 * LocStructureListDescr.cpp
 * 
 * created by Giulio Iannello e Giulia Fiscon
 * November, 14 2012
 */

# include "LocStructListDescr.h"

# include <vector>
# include <algorithm>

# include <stdio.h>

using namespace std;

/****************** INTERNAL FUNCTIONS *******************/

bool LocStructDescr_sort_by_pos ( const LocStructDescr &op1, const LocStructDescr &op2 ) {
	return ( op1.getFirstPos() < op2.getFirstPos() );
}


/************* METHODS AND FRIEND FUNCTIONS **************/

bool operator< ( const LocStructDescr &op1, const LocStructDescr &op2 ) {
	if ( op1.fe < op2.fe )
		return true;
	else
		return false;
}


void LocStructListDescr::addLocStructDescr ( LocStructDescr locStruct ) {
	this->lsDescr.push_front(locStruct);

}


void LocStructListDescr::revert ( ) {
	char c;
	int i;
	int pos;

	// seqName
	pos = (int)seqName.find("(reverted)");
	if ( pos >= 0 )
		seqName = seqName.substr(0,pos-1);
	else
		seqName = seqName + " (reverted)";

	// lsDescr;
	list<LocStructDescr>::iterator it;
	vector<LocStructDescr> lsDescr_vect(lsDescr.size());
	for ( it = lsDescr.begin(), i=0; it != lsDescr.end(); it++, i++ ) {
		it->revert((int)seq.length());
		lsDescr_vect[i] = *it;
	}
	lsDescr.clear();

	sort(lsDescr_vect.begin(),lsDescr_vect.end(),LocStructDescr_sort_by_pos);

	for ( i=0; i<lsDescr_vect.size(); i++ ) {
		lsDescr.push_front(lsDescr_vect[i]);
	}

	// seq;
	for ( i=0; i<(seq.length()/2); i++ ) {
		c = seq[i];
		seq[i] = seq[seq.length()-1-i];
		seq[seq.length()-1-i] = c;
	}
}


void LocStructListDescr::print ( FILE *fout ) {
	// string seqName;
	fprintf(fout,">%s\n",seqName.c_str());

	// list<LocStructDescr> lsDescr;
	list<LocStructDescr>::iterator it;
	for ( it = lsDescr.begin(); it != lsDescr.end(); it++ ) {
		fprintf(fout,"%s (%.2f)   %d\n",
			it->getLocStruct().c_str(),
			it->getFe(),
			it->getFirstPos()
		);
	}

	// seq
	fprintf(fout,"%s\n",seq.c_str());

	// total_fe;
	fprintf(fout," (%.2f)\n",total_fe);
}
