# Supplementary material for: MONSTER v1.1: a tool to extract and search for RNA non-branching structures
Source: BMC Genomics. 2015 Jun 1;16(Suppl 6):S1. doi: 10.1186/1471-2164-16-S6-S1 (PMC4460781; doi:10.1186/1471-2164-16-S6-S1)
Supplement: Additional file 1 — It contains the MONSTER_v1.1 software package with the updated version of SSD_finder, the file "INSTALL" that guides the package installation, the "data" and "example_data" folders which store all the needed files, including example input file and a script to run the whole procedure. [file 1471-2164-16-S6-S1-S1.zip › archive_updated/MONSTER_v1.1/src/RSSP_lib/LocStructListDescr.h]

/*
 * LocStructListDescr.h
 * 
 * created by Giulio Iannello e Giulia Fiscon
 * November, 14 2012
 */

# ifndef LOCSTRUCTURE_LIST_H
# define LOCSTRUCTURE_LIST_H

# include <list>
# include <string>

# define STRUCT_CONVERT(c) \
	(((c)=='(') ? ')' :       \
	 ((c)==')') ? '(' : (c) )

using namespace std;

class SeqStructDescr;

typedef list<SeqStructDescr> SeqStructDescr_list_t;


class SeqStructDescr {
public:
	string name;
	string seq;
	string structure;
public:

	SeqStructDescr ( ) { 
		name.clear();
		seq.clear();
		structure.clear();
	}

	SeqStructDescr ( string _name, string _seq, string _structure ) {
		name      = _name;
		seq       = _seq;
		structure = _structure;
	}

	SeqStructDescr ( const SeqStructDescr &_value ) {
		name      = _value.name;
		seq       = _value.seq;
		structure = _value.structure;
	}

	void revert ( ) {
		char c;
		int i;
		name += " (reverted)";
		for ( i=0; i<(seq.length()/2); i++ ) {
			c = seq[i];
			seq[i] = seq[seq.length()-1-i];
			seq[seq.length()-1-i] = c;
		}
		for ( i=0; i<(structure.length()/2); i++ ) {
			c = structure[i];
			structure[i] = STRUCT_CONVERT(structure[structure.length()-1-i]);
			structure[structure.length()-1-i] = STRUCT_CONVERT(c);
		}
	}
};


//descrittore RNALfold
class LocStructDescr {
protected:
	string locStruct;
	double fe;
	int firstPos;
	int lastPos;
	int locStructLen;

public:
	inline string getLocStruct    ( ) const { return locStruct; }
	inline double getFe           ( ) const { return fe; }
	inline int    getFirstPos     ( ) const { return firstPos; }
	inline int    getLastPos      ( ) const { return lastPos; }
	inline int    getLocStructLen ( ) const { return locStructLen; }

	LocStructDescr ( ) {
		locStruct.clear();
		fe           = 0.0;
		firstPos     = 1;
		locStructLen = 0;
		lastPos      = firstPos + locStructLen - 1;
	}
	LocStructDescr ( string _locStruct, double _fe, int _firstPos ) {
		locStruct = _locStruct;
		fe           = _fe;
		firstPos     = _firstPos;
		locStructLen = (int)locStruct.length();
		lastPos      = firstPos + locStructLen - 1;
	}

	// costruttore di copia
	LocStructDescr( const LocStructDescr &_value ) {
		locStruct    = _value.locStruct;
		fe           = _value.fe;
		firstPos     = _value.firstPos;
		locStructLen = _value.locStructLen;
		lastPos      = _value.lastPos;
	}

	LocStructDescr &operator= ( const LocStructDescr &_value ) {
		locStruct    = _value.locStruct;
		fe           = _value.fe;
		firstPos     = _value.firstPos;
		locStructLen = _value.locStructLen;
		lastPos      = _value.lastPos;
		return *this;
	}

	~LocStructDescr( ) {
		;
	}

	void revert ( int wholeSeqLen ) {
		char c;
		int i;
		for ( i=0; i<(locStructLen/2); i++ ) {
			c = locStruct[i];
			locStruct[i] = STRUCT_CONVERT(locStruct[locStructLen-1-i]);
			locStruct[locStructLen-1-i] = STRUCT_CONVERT(c);
		}
		if ( locStructLen % 2 ) // odd length
			locStruct[locStructLen/2] = STRUCT_CONVERT(locStruct[locStructLen/2]);
		firstPos = wholeSeqLen - (firstPos + locStructLen) + 2;
		lastPos  = firstPos + locStructLen - 1;
	}

	friend bool operator< ( const LocStructDescr &op1, const LocStructDescr &op2 );
};

class LocStructListDescr {
	string seqName;
	list<LocStructDescr> lsDescr;
	string seq;
	double total_fe;

public:
	LocStructListDescr (  ) { }

	LocStructListDescr ( string _seqName ) {
		seqName = _seqName;
	}

	~LocStructListDescr( ) {
		;
	}

	inline list<LocStructDescr> getLsDescr ( ) const { return lsDescr; }
	inline string               getSeqName ( ) const { return seqName; }
	inline string               getSeq     ( ) const { return seq; }
	inline int					getSeqLen  ( ) const { return (int)seq.length(); }
	inline double				getTotalFe      ( ) const { return total_fe; }

	inline void setSeq      ( string _seq )     { seq = _seq; }
	inline void setSeqName  ( string _seqName ) { seqName = _seqName; }
	inline void setTotal_fe ( double fe )       { total_fe = fe; }

	void addLocStructDescr ( LocStructDescr locStruct );

	void revert ( );

	void print ( FILE *fout );
};

//descrittore per Sfold (aggiunta la sequenza a LOcStructDescr, ereditariet�)
class LocSeqStructDescr : public LocStructDescr {

	string seq;
	string seqName;

public:

	LocSeqStructDescr ( string _locStruct, double _fe, int _firstPos, string _seq, string _seqName = "" ) : 
	LocStructDescr ( _locStruct,_fe,_firstPos) {
		seq     = _seq;
		seqName = _seqName;
	}

	// costruttore di copia
	LocSeqStructDescr( const LocSeqStructDescr &_value ) :
	LocStructDescr(_value) {
		seq     = _value.seq;
		seqName = _value.seqName;
	}
	
	LocSeqStructDescr( const LocStructDescr &_value, string _seq, string _seqName = "" ) :
	LocStructDescr(_value) {
		seq     = _seq;
		seqName = _seqName;
	}

	LocSeqStructDescr( const SeqStructDescr &_value ) :
	LocStructDescr (_value.structure,0.0,1) {
		seq     = _value.seq;
		seqName = _value.name;
	}

	void revert ( ) {
		int pos;
		int i;
		char c;

		// seqName
		pos = (int)seqName.find("(reverted)");
		if ( pos >= 0 )
			seqName = seqName.substr(0,pos-1);
		else
			seqName = seqName + " (reverted)";

		// seq
		for ( i=0; i<(seq.length()/2); i++ ) {
			c = seq[i];
			seq[i] = seq[seq.length()-1-i];
			seq[seq.length()-1-i] = c;
		}

		// LocStructDescr (base class)
		((LocStructDescr *)this)->revert((int)seq.length());
	}
	
	~LocSeqStructDescr( ) {
		;
	}

	string getSeq     ( ) const { return seq; }
	string getSeqName ( ) const { return seqName; }

	void setSeqName ( string _seqName ) { seqName = _seqName; }

};

# endif
