# Supplementary material for: MONSTER v1.1: a tool to extract and search for RNA non-branching structures
Source: BMC Genomics. 2015 Jun 1;16(Suppl 6):S1. doi: 10.1186/1471-2164-16-S6-S1 (PMC4460781; doi:10.1186/1471-2164-16-S6-S1)
Supplement: Additional file 1 — It contains the MONSTER_v1.1 software package with the updated version of SSD_finder, the file "INSTALL" that guides the package installation, the "data" and "example_data" folders which store all the needed files, including example input file and a script to run the whole procedure. [file 1471-2164-16-S6-S1-S1.zip › archive_updated/MONSTER_v1.1/src/RSSP_lib/Makefile]

TARGET = ../../libs/libRSSP_lib.a

OBJS = \
	ListRSSPDescr.o \
	MatchDescr.o \
	RNALfold_procs.o \
	read_funcs.o \
	LocStructListDescr.o \
	MyStack.o \
	extract_RSSP.o \
	write_funcs.o

MYINCLUDE = -I../../include -I../../include/tclap
MYLIB = 
CFLAGS = -O3 $(MYINCLUDE)  
LDFLAGS = 
ARFLAGS = -r
CC = g++
LD = g++
AR = ar

LIB_SUFFIX = a
USAGE_ENVIRONMENT_DIR = 
USAGE_ENVIRONMENT_LIB = 
BASIC_USAGE_ENVIRONMENT_DIR = 
BASIC_USAGE_ENVIRONMENT_LIB = 
LOCAL_LIBS =
LIBS =	 


$(TARGET): $(OBJS)
	$(AR) $(ARFLAGS) $(TARGET) $(OBJS) 

.c.o:
	$(CC) -c $(CFLAGS) $*.c

.cpp.o:
	$(CC) -c $(CFLAGS) $*.cpp

clean:
	rm -rf *.o *~ $(TARGET)
