# Supplementary material for: MONSTER v1.1: a tool to extract and search for RNA non-branching structures
Source: BMC Genomics. 2015 Jun 1;16(Suppl 6):S1. doi: 10.1186/1471-2164-16-S6-S1 (PMC4460781; doi:10.1186/1471-2164-16-S6-S1)
Supplement: Additional file 1 — It contains the MONSTER_v1.1 software package with the updated version of SSD_finder, the file "INSTALL" that guides the package installation, the "data" and "example_data" folders which store all the needed files, including example input file and a script to run the whole procedure. [file 1471-2164-16-S6-S1-S1.zip › archive_updated/MONSTER_v1.1/src/RSSP_lib/MatchDescr.cpp]

/*
 * MatchDescr.cpp
 * 
 * created by Giulio Iannello e Giulia Fiscon
 * March, 9 2013
 */

# include "MatchDescr.h"

bool operator< ( const MatchDescr &op1, const MatchDescr &op2 ) {
	if ( op1.seqID < op2.seqID )
		return true;
	else if ( op1.seqID > op2.seqID )
		return false;
	else
		return (op1.matchingPos < op2.matchingPos);
}
