# Supplementary material for: MONSTER v1.1: a tool to extract and search for RNA non-branching structures
Source: BMC Genomics. 2015 Jun 1;16(Suppl 6):S1. doi: 10.1186/1471-2164-16-S6-S1 (PMC4460781; doi:10.1186/1471-2164-16-S6-S1)
Supplement: Additional file 1 — It contains the MONSTER_v1.1 software package with the updated version of SSD_finder, the file "INSTALL" that guides the package installation, the "data" and "example_data" folders which store all the needed files, including example input file and a script to run the whole procedure. [file 1471-2164-16-S6-S1-S1.zip › archive_updated/MONSTER_v1.1/src/RSSP_lib/MatchDescr.h]

/*
 * MatchDescr.h
 * 
 * created by Giulio Iannello e Giulia Fiscon
 * March, 9 2013
 */

# ifndef MATCH_DESCR_H
# define MATCH_DESCR_H

# include <string>
# include <vector>

using namespace std;

class MatchDescr;

typedef vector<MatchDescr> MatchDescr_vect_t;
typedef vector<MatchDescr_vect_t> MatchDescr_vect_of_vect_t;

class MatchDescr {
public:
	string matchedSubString;
	string structure;
	int    seqID;
	int    matchingPos;
	int    patternID;
	double weight;
	char   strand;

public:
	MatchDescr ( string _matchedSubString,
				 string _structure,
				 int    _seqID,
				 int    _matchingPos,
				 int    _patternID,
				 double _weight,
				 char   _strand           ) {
		matchedSubString = _matchedSubString;
		structure        = _structure;
		seqID            = _seqID;
		matchingPos      = _matchingPos;
		patternID        = _patternID;
		weight           = _weight;
		strand           = _strand;
	}

	// costruttore di copia
	MatchDescr ( const MatchDescr &_value ) {
		matchedSubString = _value.matchedSubString;
		structure        = _value.structure;
		seqID            = _value.seqID;
		matchingPos      = _value.matchingPos;
		patternID        = _value.patternID;
		weight           = _value.weight;
		strand           = _value.strand;
	}

	MatchDescr &operator= ( const MatchDescr &_value ) {
		matchedSubString = _value.matchedSubString;
		structure        = _value.structure;
		seqID            = _value.seqID;
		matchingPos      = _value.matchingPos;
		patternID        = _value.patternID;
		weight           = _value.weight;
		strand           = _value.strand;
		return *this;
	}

	friend bool operator< ( const MatchDescr &op1, const MatchDescr &op2 );
};

# endif
