# Supplementary material for: MONSTER v1.1: a tool to extract and search for RNA non-branching structures
Source: BMC Genomics. 2015 Jun 1;16(Suppl 6):S1. doi: 10.1186/1471-2164-16-S6-S1 (PMC4460781; doi:10.1186/1471-2164-16-S6-S1)
Supplement: Additional file 1 — It contains the MONSTER_v1.1 software package with the updated version of SSD_finder, the file "INSTALL" that guides the package installation, the "data" and "example_data" folders which store all the needed files, including example input file and a script to run the whole procedure. [file 1471-2164-16-S6-S1-S1.zip › archive_updated/MONSTER_v1.1/src/RSSP_lib/MyStack.cpp]

/*
MyStack.cpp
created by Giulia Fiscon
January 30 2013
*/
# include "MyStack.h"
# include <iostream>
# include <stdlib.h>

using namespace std;
//top legge quale elemento è inserito in testa alla pila senza estrarlo

int MyStack::top ( ) const {
    return st_arr[stack_size-1];
}
// size mi restituisce le dimensioni della pila
int MyStack::size ( ) const {
    return stack_size;
}
// svuota la pila
void MyStack::reset ( ) {
    stack_size = 0;
}
// push: aggiunge un elemento in cima alla pila
void MyStack::push ( int n ) {
    //se la pila è gia PIENA non può essere aggiunto elemento, segnale errore
    if (stack_size == INITIAL_SIZE){
        cerr << "STACK FULL\n";
		exit(1);
    }
	else { //setto l'ultimo elemento della pila con l'elemento da aggiungere e incremento l'indice
		st_arr[stack_size] = n;
		stack_size++;
	}
}
// inserisce array di array_size elementi in cima alla pila (size_t tipo capace di rappresentare la size di ogni oggetto)
void MyStack::push ( int arr[], size_t array_size ) {
    for (int i = 0; i < (int)array_size; i++){
        push(arr[i]);
    }
}
// estrae elemento in cima alla pila(temp)
int MyStack::pop ( ) {
    //se la pila è gia VUOTA non può essere ESTRATTO elemento, segnale errore
    if (stack_size == 0){
        cerr << "STACK EMPTY\n";
    }
    else
    //decrementa indice della pila e poi setta a zero l'elemento in cima alla pila
    --stack_size;
    return st_arr[stack_size];
}

bool MyStack::is_full ( ) const {
    if(stack_size == INITIAL_SIZE)
        return true;
    else
        return false;
}

bool MyStack::is_empty ( ) const {
    if ( stack_size != 0 )
        return false;
    else
        return true;
}
