# Supplementary material for: MONSTER v1.1: a tool to extract and search for RNA non-branching structures
Source: BMC Genomics. 2015 Jun 1;16(Suppl 6):S1. doi: 10.1186/1471-2164-16-S6-S1 (PMC4460781; doi:10.1186/1471-2164-16-S6-S1)
Supplement: Additional file 1 — It contains the MONSTER_v1.1 software package with the updated version of SSD_finder, the file "INSTALL" that guides the package installation, the "data" and "example_data" folders which store all the needed files, including example input file and a script to run the whole procedure. [file 1471-2164-16-S6-S1-S1.zip › archive_updated/MONSTER_v1.1/src/RSSP_lib/MyStack.h]

/*
Mystack.h
created by Giulia Fiscon
January 30 2013
*/
#ifndef MYSTACK_H
#define MYSTACK_H

#include <stdlib.h>


class MyStack {
    int INITIAL_SIZE;
    int stack_size;
    int *st_arr;
public:
// costruttore di default
	MyStack(int initial_size) : INITIAL_SIZE(initial_size), st_arr(new int [INITIAL_SIZE]), stack_size(0) {}
    //distruttore
		~ MyStack() { 
			if (st_arr)
				delete st_arr;
		}

    void reset();
    void push(int n);
	void push(int arr[], size_t array_size);
    int pop();
    int top() const ;
    int size() const ;
    bool is_full() const ;
    bool is_empty() const ;
};
#endif 
