# Supplementary material for: MONSTER v1.1: a tool to extract and search for RNA non-branching structures
Source: BMC Genomics. 2015 Jun 1;16(Suppl 6):S1. doi: 10.1186/1471-2164-16-S6-S1 (PMC4460781; doi:10.1186/1471-2164-16-S6-S1)
Supplement: Additional file 1 — It contains the MONSTER_v1.1 software package with the updated version of SSD_finder, the file "INSTALL" that guides the package installation, the "data" and "example_data" folders which store all the needed files, including example input file and a script to run the whole procedure. [file 1471-2164-16-S6-S1-S1.zip › archive_updated/MONSTER_v1.1/src/RSSP_lib/read_funcs.cpp]

/*
 * read_funcs.cpp
 * 
 * created by Giulio Iannello e Giulia Fiscon
 * November, 6 2012
 */

# include "read_funcs.h"

# include "MyException.h"

# include <stdlib.h>
# include <ctype.h>
# include <string.h>
# include <string>
# include <set>

# define NO_SPACES               "!""#$%&'()*+,-./0123456789:;<=>?@ABCDEFGHIJKLMNOPQRSTUVWXYZ[\\]^_`abcdefghijklmnopqrstuvwxyz{|}~"
# define NO_BASIS_CHARACTERS     " !""#$%&'()*+,-./0123456789:;<=>?@EFJLQZ[\\]^_`efjlqz{|}~"
# define NO_DOT_OR_PARENTHESIS   " !""#$%&'*+,-/0123456789:;<=>?@ABCDEFGHIJLMNOPQRSTUVWXYZ[\\]^_`abcdefghijlmnopqrstuvwxyz{|}~"

# define ONLY_DOT_OR_PARENTHESIS "()."

char *read_line ( FILE *fin, char *line, set<string> except, bool non_blank = true );
/* read a line from input file fin and return read characters in line 
 * terminated by a null character
 * by default (non_blank = true) blank and empty lines are skipped
 * returns the pointer to line if something has been read, the NULL pointer if eof is found
 * WARNING: 
 * newline and other space characters at the end of the line if any are discarded
 * lines that begin with '#' are skipped unless they contain a substring in except
 */

/* auxiliary function to discard trailing spaces: 
   returns the last character that is not a space */
int discard_traling_spaces ( char *line ) {
	int last = (int)strlen(line);          
	bool stop = false; 
	while ( last>0 && !stop ) {            
		if ( isspace(line[last-1]) )
			last--;
		else
			stop = true;
	}
	return last;
}


char *read_line ( FILE *fin, char *line, set<string> except, bool non_blank ) {
	int last;
	bool stop;
	bool blank = true;
	char *has_read;
	do {
		has_read = fgets(line,MAX_LINE_LEN-1,fin); // read a line
		if ( has_read ) {                          // has read something
			if ( line[0] == '#' ) {				   // a comment
				if ( strstr(line,END_OF_RECORD) )  // a complete data record has been read
					has_read = (char *) 0;
				else {
					set<string>::iterator it = except.begin();
					stop = false;
					while ( it != except.end() && !stop ) {
						if ( strstr(line,it->c_str()) ) { // comment has to be returned
							stop  = true;
							blank = false;
							last  = discard_traling_spaces (line);
						}
						else
							it++;
					}
				}
			}
			else {                                     // a regular line
				last  = discard_traling_spaces (line); // discard trailing spaces
				blank = non_blank && (last == 0);      // the loop is always terminated when non_blank = false
			}
		}
	} while ( has_read && blank );           // stop if nothing has been read OR the line read is not blank
	if ( has_read )
		line[last] = '\0';
	else if ( ferror(fin) ) { // an error has occurred
		char errMsg[S_STATIC_STRINGS_SIZE];
		sprintf(errMsg, "an error occurred reading a line of text");
		throw MyException(errMsg);
	}

	return has_read;
}

/* RNALfold */
LocStructListDescr *read_RNALfold_file ( FILE *fin ) {
	char *line = new char[MAX_LINE_LEN+1];

	string seq_name;
	string local_struct;
	double fe;
	int pos;
	string seq;
	double total_fe;

	LocStructListDescr *lslDescr = new LocStructListDescr();

	// variabili ausiliarie per la scansione della linea
	char *cptr;
	char *temp;

	set<string> except;
	bool complete = false;
	while ( !complete && read_line(fin,line,except) ) {
		// posso elaborare line
		if ( line[0] == '>' ) { // fasta header
			seq_name = line+1;
			lslDescr->setSeqName(seq_name);
		}
		else if ( line[0] == '.' || line[0] == '(' ) { // local structure
			// find first blank character
			cptr = strchr(line,' ');
			*cptr = '\0';
			// copy structure string
			local_struct = line;
			// find free energy
			cptr++;
			temp = strchr(cptr,'-');
			cptr = strchr(cptr,')');
			*cptr = '\0';
			fe = atof(temp);
			// find position
			cptr++;
			temp = cptr;
			pos = atoi(temp);
			// count the structures
			lslDescr->addLocStructDescr(LocStructDescr(local_struct,fe,pos));
		}
		else if ( isalpha(line[0]) ) { // sequence
			seq = line;
			lslDescr->setSeq(seq);
		}
		else { // last line
			temp = strchr(line,'-');
			cptr = strchr(temp,')');
			*cptr = '\0';
			total_fe = atof(temp);
			lslDescr->setTotal_fe(total_fe);
			complete = true;
		}
	} 
	delete line;

	if ( !complete ) {
		delete lslDescr;
		lslDescr = (LocStructListDescr *) 0;
	}

	return lslDescr;
}


/*Rfold */
LocSeqStructDescr *read_Rfold_struct_file ( FILE *fin ) {
	char *line = new char[MAX_LINE_LEN+1];

	
	string local_struct;
	string seq;
	int start, end;
	double score;
	bool isHeader;
	int i;

	LocSeqStructDescr *lsDescr;

	isHeader = false;

	set<string> except;
	except.insert("start");
	while ( read_line(fin,line,except,false) ) {
		if ( line[0] == '\0' ) {
			if ( isHeader ) // a blank line after some input means that one sequence has been read
				break;
			else            // no input has been read yet
				;
		}
		else if ( line[0] == '#' && strstr(line,"start") ) // header line: begin to read substructures
			isHeader = true;
		else if ( isHeader && isdigit(line[0]) ) { // substructure

			sscanf(line,"%d%d%lf",&start,&end,&score);

			while ( local_struct.length() < (start-1) )
				local_struct.append(".");

			local_struct.append(strchr(line,'<'));
		}
		else // other lines: skip
			;
	} 
	
	if ( isHeader ) {
		for ( i=0; i<local_struct.length(); i++ )
			if ( local_struct[i] == '<' )
				local_struct[i] = '(';
			else if ( local_struct[i] == '>' )
				local_struct[i] = ')';

		lsDescr = new LocSeqStructDescr(local_struct,0.0,1,string(local_struct.length(),'N')); 
	}
	else
		lsDescr = (LocSeqStructDescr *) 0;

	delete line;
 
	return lsDescr;
}


/*Sfold */
LocSeqStructDescr  *read_Sfold_struct_file ( FILE *fin ) {
	char *line = new char[MAX_LINE_LEN+1];

	
	string local_struct;
	double fe;
	string seq;

	LocSeqStructDescr *lsDescr;

	int  pair_pos; //posizione nucleotide accoppiato (0=non accoppiato)
	int  seq_len;  // lunghezza sequenza
	int  pos;      //posizione corrente
	int  offs;     // offset (indice)

	//dummy variables
	char s1[MAX_STRING_LEN+1], s2[MAX_STRING_LEN+1]; 
	int  n1, n2;           

	set<string> except;
	int c_line = 0;
	while ( read_line(fin,line,except) ) {

		c_line++;

		if (c_line == 2) { // linea energia
			sscanf(line,"%s%d%s%lf",s1,&seq_len,s2,&fe);
			local_struct.reserve(seq_len);
			seq.reserve(seq_len);
		}
		else if ( c_line > 2) { // inizializzo la posizione corrente
			sscanf(line,"%d%s%d%d%d%d",&pos,s1,&offs,&n1,&pair_pos,&n2);
			seq.append(s1);
			if ( pair_pos == 0 ) 
				local_struct.append(".");
			else if ( pair_pos > pos )
				local_struct.append("(");
			else if ( pair_pos < pos )
				local_struct.append(")");
		}
		else // la prima linea non va elaborata
			;
	}
	
	lsDescr = new LocSeqStructDescr(local_struct,fe,1,seq); 

	delete line;
 
	return lsDescr;
}


/* fasta & plain text sequence-strucure
 * structure may be followed by the free energy within parentheses
 */
LocSeqStructDescr  *read_seq_struct_file ( FILE *fin ) {
	char *line = new char[MAX_LINE_LEN+1];

	string local_struct;
	string seq;
	string seqName;
	double fe;
	int line_len; 
	bool isSeq, isStruct;
	bool has_read_something;

	set<string> except;
	isSeq = isStruct = false;
	has_read_something = false;
	while ( !(isSeq && isStruct) && read_line(fin,line,except) ) { // stop if eof or both sequence and structure have been read
		has_read_something = true;
		if ( line[0] == '>' ) // fasta line
			seqName = line+1;
		else if ( isalpha(line[0]) ) { // sequence
			if ( strpbrk(line,NO_BASIS_CHARACTERS) ) {
				char errMsg[S_STATIC_STRINGS_SIZE];
				sprintf(errMsg, "sequence contains no basis characters (%s)", line);
				throw MyException(errMsg);
			}
			seq = line;
			isSeq = true;
		}
		else if ( (line[0] == '.') || (line[0] == '(') ) { // structure
			line_len = (int)strlen(line); // save line length
			local_struct = strtok(line," \t");
			if ( local_struct.length() < line_len ) // there is the free energy
				sscanf(strtok((char *)0," \t"),"(%lf)",&fe);
			else
				fe = 0.0;
			if ( strpbrk(local_struct.c_str(),NO_DOT_OR_PARENTHESIS) ) {
				char errMsg[S_STATIC_STRINGS_SIZE];
				sprintf(errMsg, "structure contains no dot or parenthesis (%s)", line);
				throw MyException(errMsg);
			}
			isStruct = true;
		}
		else // other line: skip
			;
	} 

	delete line;
 
	if ( has_read_something ) {
		if ( !isSeq ) {
			char errMsg[S_STATIC_STRINGS_SIZE];
			sprintf(errMsg, "file does not contain the sequence");
			throw MyException(errMsg);
		}

		if ( !isStruct ) {
			char errMsg[S_STATIC_STRINGS_SIZE];
			sprintf(errMsg, "file does not contain the structure");
			throw MyException(errMsg);
		}

		if ( local_struct.length() != seq.length() ) {
			char errMsg[S_STATIC_STRINGS_SIZE];
			sprintf(errMsg, "sequence and structure lengths are different");
			throw MyException(errMsg);
		}

		return new LocSeqStructDescr(local_struct,fe,1,seq,seqName); 
	}
	else
		return (LocSeqStructDescr*) 0;
}


/* match file */
MatchDescr_vect_of_vect_t  *read_match_file ( FILE *fin ) {
	char *line = new char[MAX_LINE_LEN+1];

	string mSubStr;
	string structure;
	int    lastSeqID = -1; // ID of first sequence is 0
	int    seqID; 
	int    matchingPos;
	int    patternID;
	double weight;
	string strand;

	MatchDescr_vect_of_vect_t *mDescr_vect_of_vect = new MatchDescr_vect_of_vect_t;

	set<string> except;
	int   c = 0;
	while ( read_line(fin,line,except) ) {

		if ( line[0] == '!' ) // first lines: skip
			;
		else {
			c++;
			mSubStr   = strtok(line," \t");
			structure = strtok((char *)0," \t");
			sscanf(strtok((char *)0," \t"),"%d",&seqID);
			sscanf(strtok((char *)0," \t"),"%d",&matchingPos);
			sscanf(strtok((char *)0," \t"),"%d",&patternID);
			sscanf(strtok((char *)0," \t"),"%lf",&weight);
			strand    = strtok((char *)0," \t");

			if ( seqID != lastSeqID ) { // matches of a new sequence
				mDescr_vect_of_vect->push_back(MatchDescr_vect_t());
				lastSeqID++;
			}
			// matchingPos is incremented because structator sets matchingPos to the offset of the position
			(*mDescr_vect_of_vect)[lastSeqID].push_back(
				MatchDescr(mSubStr,structure,seqID,matchingPos+1,patternID,weight,strand[0]));
		}
	} 

	delete line;
 
	return mDescr_vect_of_vect;
}

// >RSSP0|occourences=1|cumulative_fe=0.317500|startpos=3|len=39|loop_pos=(20,24)
# define OCCURRENCES  "occurrences"
# define NCFE         "cumulative_fe"
# define STARTPOS     "startpos"
# define WEIGHT       "weight"
# define LEN          "len"
# define LOOP_POS     "loop_pos"
# define SEQ_LEN      "seq_len"
# define SEQUENCEID   "sequenceID"

SSD_Descr  *read_SSD_Descr_file ( FILE *fin ) {
	char *line = new char[MAX_LINE_LEN+1];
	char *p_str;

	string sequence;
	string sequenceID;
	string structure;
	string RSSP_str;
	int RSSP_ID = 0;
	string tag;
	int occurrences;
	double cumulative_fe;
	int start_pos;
	double weight;
	int len;
	int seq_len;
	int loopf;
	int loopl;

	RSSP_vector_t lRSSP_vect;   //list of RSSP_pair

	set<string> except;
	except.insert("SEQUENCE-ID");
	bool there_is_sequence = false; // signal if there is a sequence in case if SSD is empty
	bool complete = false; // has to be initialized in case fin is empty
	int  c = 0;            // last line of the descriptor that has been read (0=no line read)
	while ( read_line(fin,line,except) ) {
		if ( strstr(line,"SEQUENCE-ID") ) {
			there_is_sequence = true;
			complete          = true; // in case SSD is empty
			sequenceID = strstr(line,"SEQUENCE-ID") + strlen("SEQUENCE-ID") + 2;
		}
		else if ( c == 0 ) {
			complete = false;  // has to be reset because there is another non empty RSSP descriptor
			if ( line[0] == '>' ) { // first line: read parameters
				there_is_sequence = true;
				RSSP_str   = strtok(line,"|");
				while ( p_str = strtok((char *)0,"=") ) {
					tag = p_str;
					if ( tag == OCCURRENCES )
						sscanf(strtok((char *)0,"|"),"%d",&occurrences);
					else if ( tag == NCFE )
						sscanf(strtok((char *)0,"|"),"%lf",&cumulative_fe);
					else if ( tag == STARTPOS )
						sscanf(strtok((char *)0,"|"),"%d",&start_pos);
					else if ( tag == WEIGHT )
						sscanf(strtok((char *)0,"|"),"%lf",&weight);
						// WARNING: weight field is read, but not used
					else if ( tag == LEN )
						sscanf(strtok((char *)0,"|"),"%d",&len);
					else if ( tag == LOOP_POS )
						sscanf(strtok((char *)0,"|"),"(%d,%d)",&loopf,&loopl);
					else if ( tag == SEQ_LEN )
						sscanf(strtok((char *)0,"|"),"%d",&seq_len);
					else if ( tag == SEQUENCEID )
						sequenceID = (p_str = strtok((char *)0,"|")) ? p_str : "";
					else {
						char errMsg[S_STATIC_STRINGS_SIZE];
						sprintf(errMsg, "SSD descriptor contains an unknowh tag (%s)", tag.c_str());
						throw MyException(errMsg);
					}
				}
				c++;
			}
		}
		else if ( c == 1 ) {
			if ( isalpha(line[0]) ) { // sequence
				if ( strpbrk(line,NO_BASIS_CHARACTERS) ) {
					char errMsg[S_STATIC_STRINGS_SIZE];
					sprintf(errMsg, "sequence contains no basis characters (%s)", line);
					throw MyException(errMsg);
				}
				sequence = line;
				c++;
			}
		}
		else if ( c == 2 ) {
			if ( (line[0] == '.') || (line[0] == '(') ) { // structure
				if ( strpbrk(line,NO_DOT_OR_PARENTHESIS) ) {
					char errMsg[S_STATIC_STRINGS_SIZE];
					sprintf(errMsg, "structure contains no dot or parenthesis (%s)", line);
					throw MyException(errMsg);
				}
				structure = line;

				// a complete RSSP descriptor has been read
				lRSSP_vect.push_back(
					make_pair(LocRSSPDescr(structure,start_pos,sequence,loopf,loopl),
							  LocRSSPInfo(occurrences,cumulative_fe)));

				// restart for next descriptor
				complete =  true;
				c = 0;
				RSSP_ID++;
			}
		}
	}

	delete line;
 
	if ( there_is_sequence && complete ) 
		return new SSD_Descr(lRSSP_vect,seq_len,sequenceID,"");
	else 
		return (SSD_Descr *) 0;
}


# define BLANK_LINE     0
# define FASTA_HEADER   1
# define SEQUENCE       2
# define STRUCTURE      3

SeqStructDescr_list_t  *read_seqs_structs_file ( FILE *fin ) {
	char *line = new char[MAX_LINE_LEN+1];
	char *temp;

	SeqStructDescr_list_t *ssd_list = new SeqStructDescr_list_t;
	SeqStructDescr ssd;
	bool first = true;

	int line_type = BLANK_LINE;

	set<string> except;
	except.insert("ID"); // should contain an identifier for the sequence
	while ( read_line(fin,line,except,false) ) {

		if ( line[0] == '#' && (temp = strstr(line,"ID")) ) {
			ssd.name = temp+4; // assumes ID: XXXXX
		}
		else if ( (line_type == BLANK_LINE) && (line[0] == '>') ) { // should be a fasta header
			if ( !ssd.seq.empty() ) {     // previous sequence has not be saved
				ssd_list->push_back(ssd); // add to list
				ssd.name.clear();         // and reset 
				ssd.seq.clear();          
				ssd.structure.clear();    
			}
			// initialize a new sequence
			line_type = FASTA_HEADER;
			ssd.name = line+1; 
		} 
		else if ( (line_type == BLANK_LINE) && (line[0] == '\0') ) { // blank line after blank line: do nothing
			;
		}
		else if ( ((line_type == BLANK_LINE) || (line_type == FASTA_HEADER)) && 
					!strpbrk(line,NO_BASIS_CHARACTERS) && (line[0] != '\0') ) { // should be a sequence start (with or without fasta header)
			line_type = SEQUENCE;
			ssd.seq = line;
		}
		else if ( (line_type == SEQUENCE) && !strpbrk(line,NO_BASIS_CHARACTERS) && (line[0] != '\0') ) { // sequence continuation
			ssd.seq += line;
		}
		else if ( (line_type == SEQUENCE) && (!strpbrk(line,NO_SPACES) || (line[0] == '\0')) ) { // a blank line after a sequence
			// we do not know if a new descriptor is complete: wait next non blank lines
			line_type = BLANK_LINE;
		}
		else if ( (line_type == SEQUENCE) && (line[0] == '>') ) { // should be a fasta header just after a sequence
			// initialize a new sequence
			line_type = FASTA_HEADER;
			ssd_list->push_back(ssd); // add to list
			ssd.name = line+1; 
		} 
		else if ( ((line_type == BLANK_LINE) || (line_type == SEQUENCE)) && strpbrk(line,ONLY_DOT_OR_PARENTHESIS) && (ssd.structure.length() < ssd.seq.length()) ) { // should be a structure start just after a sequence
			// initialize a new structure
			line_type = STRUCTURE;
			// deal with special characters in dot-brackets notation
			temp = line;
			while ( temp = strpbrk(temp,NO_DOT_OR_PARENTHESIS) ) {
				(*temp) = '.';
			}
			ssd.structure = line; 
		} 
		else if ( (line_type == STRUCTURE) && strpbrk(line,ONLY_DOT_OR_PARENTHESIS) && (ssd.structure.length() < ssd.seq.length()) ) { // structure continuation
			line_type = STRUCTURE;
			temp = line;
			while ( temp = strpbrk(temp,NO_DOT_OR_PARENTHESIS) ) {
				(*temp) = '.';
			}
			ssd.structure += line; 
		} 
		else if ( (line_type == STRUCTURE) && (line[0] == '>') ) { // should be a fasta header just after a structure
			// initialize a new sequence
			line_type = FASTA_HEADER;
			ssd_list->push_back(ssd); // add to list
			ssd.name = line+1; 
		} 
		else if ( (line_type == STRUCTURE) && (!strpbrk(line,NO_SPACES) || (line[0] == '\0')) ) { // a blank line after a structure
			// a new descriptor is complete: append and reset
			line_type = BLANK_LINE;
			ssd_list->push_back(ssd); // add to list
			ssd.name.clear();         // reset 
			ssd.seq.clear();          
			ssd.structure.clear();    
		}
		else {
			char errMsg[S_STATIC_STRINGS_SIZE];
			sprintf(errMsg, "parsing error (%s)", line);
			throw MyException(errMsg);
		}
	}

	if ( !ssd.seq.empty() ) {
		ssd_list->push_back(ssd); // add to list
	}
	
	delete line;
 
	return ssd_list;
}
