# Supplementary material for: MONSTER v1.1: a tool to extract and search for RNA non-branching structures
Source: BMC Genomics. 2015 Jun 1;16(Suppl 6):S1. doi: 10.1186/1471-2164-16-S6-S1 (PMC4460781; doi:10.1186/1471-2164-16-S6-S1)
Supplement: Additional file 1 — It contains the MONSTER_v1.1 software package with the updated version of SSD_finder, the file "INSTALL" that guides the package installation, the "data" and "example_data" folders which store all the needed files, including example input file and a script to run the whole procedure. [file 1471-2164-16-S6-S1-S1.zip › archive_updated/MONSTER_v1.1/src/RSSP_lib/read_funcs.h]

/*
 * read_funcs.h
 * 
 * created by Giulio Iannello e Giulia Fiscon
 * November, 6 2012
 *
 * This module implements functions that read several input format and return
 * descriptors of the data record read
 * All functions read input files line by line
 * Input files may be contain comment lines beginning with the character '#' 
 * which are skipped by the function that actually reads lines
 * Files containing multiple records terminate each record with a special
 * comment line containing the string END_OF_RECORD (see constant defibition below)
 */

# ifndef READ_FUNCS_H
# define READ_FUNCS_H

# include <stdio.h>

# include "LocStructListDescr.h"
# include "MatchDescr.h"
# include "ListRSSPDescr.h"


// maximum length of a line in the input file
# define MAX_LINE_LEN     10000
# define MAX_STRING_LEN   512
# define END_OF_RECORD    "<end-of-record>"

LocStructListDescr *read_RNALfold_file ( FILE *fin );
/* read the output of RNALfold and return a descrriptor of its content
 */

LocSeqStructDescr *read_Rfold_struct_file ( FILE *fin );
/* read the output of an Rfold output file containing the local structures of a sequence 
 * and return a descrriptor of its content
 */

LocSeqStructDescr *read_Sfold_struct_file ( FILE *fin );
/* read the output of an Sfold file containing the structures of a sequence 
 * and return a descrriptor of its content
 */

LocSeqStructDescr  *read_seq_struct_file ( FILE *fin );
/* read a sequence-structure text descriptor using dot-parenthesis notations 
 * and return a descrriptor of its content
 * the descriptor must contain one line containing only bases characters (ACGUT)
 * and one line containing the structure in dot-parenthesis notation
 * both lines must have the same length
 */

MatchDescr_vect_of_vect_t  *read_match_file ( FILE *fin );
/* read a file of matches according to the output format of structator (-t option)
 * WARNING: structator uses position offset instead of position for matches
 * returned descriptors contain true position of matches (offset + 1)
 */ 

SSD_Descr *read_SSD_Descr_file ( FILE *fin );
/* read a file containing a sequence of non branching RSSP descriptors 
 * (in the format accepted by structator)
 */

SeqStructDescr_list_t  *read_seqs_structs_file ( FILE *fin );
/* read a file containing a list of sequences possibly preceded by fasta header
 * and possibily followed by a structure in dot-parenthesis notation;
 * sequences od sequences-strucure pairs may separated by blank lines
 */

# endif
