# Supplementary material for: MONSTER v1.1: a tool to extract and search for RNA non-branching structures
Source: BMC Genomics. 2015 Jun 1;16(Suppl 6):S1. doi: 10.1186/1471-2164-16-S6-S1 (PMC4460781; doi:10.1186/1471-2164-16-S6-S1)
Supplement: Additional file 1 — It contains the MONSTER_v1.1 software package with the updated version of SSD_finder, the file "INSTALL" that guides the package installation, the "data" and "example_data" folders which store all the needed files, including example input file and a script to run the whole procedure. [file 1471-2164-16-S6-S1-S1.zip › archive_updated/MONSTER_v1.1/src/RSSP_lib/RNALfold_procs.cpp]

/*
 * RNALfold_procs.cpp
 * 
 * created by Giulio Iannello and Giula Fiscon
 * February, 7 2013
 */

# include "RNALfold_procs.h"

# include <algorithm>
# include <string>
# include <list>

# include "MyException.h"
# include "LocStructListDescr.h"
# include "read_funcs.h"
# include "extract_RSSP.h"


using namespace std;


/***** FUNCTIONS TO SORT VECTORS OF TYPE RSSP_vector_t *****/
bool RSSP_sort_by_occs ( RSSP_Descr_Info_t op1, RSSP_Descr_Info_t op2 ) {
	return ( op1.second.occs < op2.second.occs );
}

bool RSSP_sort_by_cfe ( RSSP_Descr_Info_t op1, RSSP_Descr_Info_t op2 ) {
	return ( op1.second.cfe < op2.second.cfe );
}

bool RSSP_sort_by_nfe ( RSSP_Descr_Info_t op1, RSSP_Descr_Info_t op2 ) {
	return ( (op1.second.cfe/((double)op1.second.occs)) < (op2.second.cfe/((double)op2.second.occs)) );
}

/* This 'less' function corresponds to the equality condition implemented by 
 * RSSP_search_by_loop; the two functions have to be used jointly
 */
bool RSSP_sort_by_loop ( RSSP_Descr_Info_t op1, RSSP_Descr_Info_t op2 ) {
	if ( (op1.first.getLoopF() < op2.first.getLoopF()) || ((op1.first.getLoopF() == op2.first.getLoopF()) && (op1.first.getLoopL() < op2.first.getLoopL())) )
		return true;
	else
		return false;
}

/* equality condition for searching (see RSSP_sort_by_loop)
 */
bool RSSP_search_by_loop ( pair<LocRSSPDescr,LocRSSPInfo> op1, 
								  pair<LocRSSPDescr,LocRSSPInfo> op2 ) {
	return ( (op1.first.getLoopF() == op2.first.getLoopF()) && 
			 (op1.first.getLoopL() == op2.first.getLoopL())     );
}

bool RSSP_sort_by_pos ( RSSP_Descr_Info_t op1, RSSP_Descr_Info_t op2 ) {
	return ( op1.first.getFirstPos() < op2.first.getFirstPos() );
}

/***** ALGORITHMS TO PROCESS OUTPUT OF RNALfold *****/

LocSeqStructDescr *RNALfold_linearize ( LocStructListDescr *lslDescr ) {

	vector<LocStructDescr> lsDescr_vect(lslDescr->getLsDescr().size());
	list<LocStructDescr> lsl = lslDescr->getLsDescr();	
	list<LocStructDescr>::iterator it = lslDescr->getLsDescr().end();
	int i, j;
	for ( it = lsl.begin(), i = 0; it != lsl.end(); it++, i++ )
		lsDescr_vect[i] = *it;
	sort(lsDescr_vect.begin(),lsDescr_vect.end());

	// inizializzo array di booleani su cui fare la ricerca
	int seq_len = (int)lslDescr->getSeq().length();
	string structure(seq_len,'.');
	int  *arr_pos = new int[seq_len];
	for ( i=0; i< seq_len; i++ )
		arr_pos[i] = -1; // tutte le posizioni sono inizialmente libere

	// scandire la lista di RSSP ordinati secondo priorità (fe o occ)
	vector<LocStructDescr>::iterator it2;
	for ( it2 = lsDescr_vect.begin(); it2 != lsDescr_vect.end(); it2++ ){

		int posf = it2->getFirstPos() ; // posizione inziale 
		int posl = it2->getFirstPos() + it2->getLocStructLen() - 1; // posizione finale
		// elimina basi non accoppiate iniziali
		while ( it2->getLocStruct()[posf - it2->getFirstPos()] == '.' ) 
			posf++;
		// elimina basi non accoppiate iniziali
		while ( it2->getLocStruct()[posl - it2->getFirstPos()] == '.' )
			posl--;

		i = posf - 1; // perchè io devo partire da un indice mentre posf è la posizione inizale dell RSSP
		bool libero = true; // inizialmente le caselle sono tutte libere
		while (i < posl && libero) // tutte le posizioni esaminate sono libere
			if ( arr_pos[i] != -1 ) // la posizione e' occupata
				libero = false;
			else 
				i++;

		if ( libero ) { // inserisci
			// l'indice i deve partire dalla prima posizione corrispondente a una base accoppiata
			for ( j = (posf-1), i = (posf - it2->getFirstPos()) ; j<posl; j++, i++ ) {
				arr_pos[j] = 1; // memorizza che la posizione e' occupata
				structure[j] = it2->getLocStruct()[i]; // copia la sottostruttura
			}
		}
	}

	LocSeqStructDescr *lsDescr = 
		new LocSeqStructDescr(structure,0.0,1,
							  lslDescr->getSeq(),lslDescr->getSeqName());

	delete arr_pos ;

	return lsDescr;

}

/****** ALGORITHMS TO PROCESS RSSP DESCRIPTORS ******/

RSSP_map_t *RNALfold_process (LocStructListDescr *lslDescr) {

	// inizializzazione tabella
	RSSP_map_t *RSSP_occs = new RSSP_map_t;

	//LocStructListDescr *lslDescr = read_RNALfold_file(fin);

	list<LocStructDescr> lsl = lslDescr->getLsDescr();
	string seq;

	list<LocStructDescr>::iterator it;
	for ( it = lsl.begin(); it != lsl.end(); it++ ) {
		seq = lslDescr->getSeq().substr(it->getFirstPos()-1,it->getLastPos()-it->getFirstPos()+1);
		// creo il LocSeqStructDescr da cui estrarre gli RSSP
		LocSeqStructDescr lss = LocSeqStructDescr(*it,seq);

		// credo la lista di RSSP (lRSSP)che sono estratti tramite extract_RSSP
		list<LocRSSPDescr> *lRSSP = extract_RSSP(&lss);

		list<LocRSSPDescr>::iterator it2;
		for ( it2 = lRSSP->begin(); it2 != lRSSP->end(); it2++ ) {
			if ( RSSP_occs->find(*it2) != RSSP_occs->end() ) { // se l'elemento c'e' incrementa gli attributi
				(*RSSP_occs)[*it2].occs++;
				(*RSSP_occs)[*it2].cfe += -lss.getFe() / (double)lss.getLocStructLen();
			}
			else { // altrimenti aggiungo RSSP mancante alla lista
				/* 
				 * prima colonna della tabella riempita con it2= RSSP incontrato per lanprima volta,
				 * seconda colonna riempita con RSSP_info con occ=1 e fe_acc= fe per nt 
				 */
				RSSP_occs->insert(make_pair(*it2,LocRSSPInfo(1,(-lss.getFe() / (double)lss.getLocStructLen()))));
			}
		}
		delete lRSSP;
	}

	return RSSP_occs;
}


RSSP_map_t *RNALfold_enrich ( RSSP_map_t *RSSP_map ) {
/*
 * Dettagli sull'algoritmo.
 * 
 * confronta gli RSSP in RSSP_map con quelli che lo seguono per trovare le 
 * sottostrutture comuni (largest common substructures, lcs)
 * sfrutta il fatto che in questo modo si confrontano tutte le possibili coppie 
 * e che non possono esserci altri lsc comuni 
 * vale infatti la seguente proprieta':
 *     sia lcs1 = a ^ b,  lcs2 = a ^ c, lcs3 = b ^ c
 *     allora a ^ b ^ c deve coincidere con lcs1, lcs2, o lcs3
 *
 * quando trova una sottostruttura comune la inserisce in RSSP_shared_map con
 * peso nullo
 * si noti che possono essere inseriti anche RSSP già presenti in RSSP_map 
 * nel caso che essi siano contenuti in altri RSSP
 *
 * nella seconda parte si assegna agli RSSP di RSSP_shared_map la somma dei
 * pesi di tutti gli RSSP di cui sono sottostrutture (inclusi quello uguali 
 * se ce ne sono)
 *
 * nella terza parte gli RSSP in RSSP_shared_map vengono aggiunti con i loro pesi 
 * a quelli in RSSP_map; nel caso che siano gia' presenti il peso calcolato in 
 * RSSP_shared_map viene sostituito perche' contiene già il contributo che era
 * presente in RSSP_map
 */

	RSSP_map_t *RSSP_shared_map = new RSSP_map_t;
	RSSP_map_t::iterator it, it2;
	RSSP_vector_t::iterator vit;
	bool stop;
	LocRSSPDescr *shared_RSSP;
	RSSP_vector_t *RSSP_vect;
	int i;

	// trova le sottostrutture comuni e costruisce RSSP_shared_map
	for ( it = RSSP_map->begin(); it != RSSP_map->end(); it++ ) {
		//if ( it->first.getFirstPos() == 46 ) // DA CANCELLARE?
		//	stop = false;                      // DA CANCELLARE?
		// confronta ogni elemento con il successivo
		it2 = it;
		it2++;
		// it2 e' sempre l'elemento successivo a it
		stop = false;
		while ( it2 != RSSP_map->end() && !stop ) {
			if ( !it2->first.overlap(it->first) )
				stop = true;
			else {
				if ( shared_RSSP = it->first ^ it2->first ) { // c'e' un lcs 
					if ( /* (RSSP_map->find(*shared_RSSP)        == RSSP_map->end())       && */
						 (RSSP_shared_map->find(*shared_RSSP) == RSSP_shared_map->end()) ) 
							// se l'lcs non e' stato gia' trovato lo inserisce nel map di appoggio
							RSSP_shared_map->insert(make_pair(*shared_RSSP,0));
				}
				it2++;
			}
		}
	}

	// assegnazione dei pesi agli RSSP in RSSP_shared_map

	// ordina gli RSSP di partenza per posizione iniziale del loop
	RSSP_vect = new RSSP_vector_t (RSSP_map->size());
	for (it = RSSP_map->begin(), i = 0; it != RSSP_map->end(); it++, i++)
		(*RSSP_vect)[i] = make_pair(it->first,it->second);
	sort(RSSP_vect->begin(),RSSP_vect->end(),RSSP_sort_by_loop);

	// assegna i pesi in RSSP_shared_map
	it = it2 = RSSP_shared_map->begin();
	while ( it != RSSP_shared_map->end() ) {
		it2++; 
		// *it2 e' il successino vi *it
		vit = search(RSSP_vect->begin(),RSSP_vect->end(),it,it2,RSSP_search_by_loop);
		// *vit e' il primo RSSP che ha il loop in comune con *it
		stop = false;
		while ( vit != RSSP_vect->end() && !stop ) {
			if ( !RSSP_search_by_loop(*vit,*it) ) // *vit e *it non hanno il loop in comune: esci
				stop = true;
			else { // *vit e *it hanno il loop in comune
				if ( it->first.is_substruct(vit->first) ) { // *it e' sottostruttura di *vit
					(*RSSP_shared_map)[it->first].occs += (*RSSP_map)[vit->first].occs;
					(*RSSP_shared_map)[it->first].cfe  += (*RSSP_map)[vit->first].cfe;
				}
				vit++;
			}
		}
		it++;
	}
	delete RSSP_vect; // non serve piu'

	// inserimento degli RSSP in RSSP_shared_map in RSSP_map
	for ( it = RSSP_shared_map->begin(); it != RSSP_shared_map->end(); it++ ) {
		if ( RSSP_map->find(it->first) != RSSP_map->end() ) { // se l'elemento c'e' sostituisci gli attributi
			(*RSSP_map)[it->first].occs = it->second.occs;
			(*RSSP_map)[it->first].cfe  = it->second.cfe;
		}
		else
			RSSP_map->insert(*it);
	}

	delete RSSP_shared_map; // non serve piu'

	return RSSP_map;
}


RSSP_vector_t *RNALfold_sort ( RSSP_map_t *RSSP_map, string sort_criterium ) {
/* 
 * preso in ingresso la tabella di RSSP-occorrenza-energia costruisco 
 * il vettore composto da coppie RSSP-occorrenza-energia e lo ordino 
 * in base all'occorrenza ("sort_by_occ") o all energia cumulativa ("sort_by_cfe")
 */

	RSSP_vector_t *RSSP_vect = new RSSP_vector_t (RSSP_map->size());
	int i;
	RSSP_map_t::iterator it;
	for (it= RSSP_map->begin(), i=0; it!= RSSP_map->end(); it++, i++)
		(*RSSP_vect)[i] = make_pair(it->first,it->second);

	if ( sort_criterium == SORT_BY_OCC ) { // ordino rispetto a occorrenza
		sort(RSSP_vect->begin(),RSSP_vect->end(),RSSP_sort_by_occs);
	}
	else if ( sort_criterium == SORT_BY_CFE ) { // ordino rispetto all'energia per base cumulativa
		sort(RSSP_vect->begin(),RSSP_vect->end(),RSSP_sort_by_cfe);
	}
	else if ( sort_criterium == SORT_BY_NFE ) { // ordino rispetto all'energia ber base (cumulativa normalizzata)
		sort(RSSP_vect->begin(),RSSP_vect->end(),RSSP_sort_by_nfe);
	}
	else if ( sort_criterium == SORT_BY_POS ) { // ordino rispetto alla posizione
		sort(RSSP_vect->begin(),RSSP_vect->end(),RSSP_sort_by_pos);
	}
	else {
		char errMsg[S_STATIC_STRINGS_SIZE];
		sprintf(errMsg, "RNALfold_sort: unkown sort criterium (%s)", sort_criterium.c_str());
		throw MyException(errMsg);
	}

	reverse(RSSP_vect->begin(),RSSP_vect->end() );

	return RSSP_vect;

}

SSD_Descr *SSD_build (RSSP_vector_t *RSSP_vect, string seq) {
	// PRE: RSSO_vect è ordinato in senso decrescente rispetto al parametro usato come criterio di selezione(fe o occ)

	// inizializzo la lista di RSSP non sovrapposti
	SSD_Descr *SSD = new SSD_Descr; 
	
	int i, j;

	int seq_len = (int)seq.length();
	// inizializzo array di booleani su cui fare la ricerca
	int  *arr_pos = new int[seq_len];
	
	for (i=0; i< seq_len; i++)
		arr_pos[i] = -1; // tutte le posizioni sono inizialmente libere

	// scandire la lista di RSSP ordinati secondo priorità (fe o occ)
	RSSP_vector_t::iterator it;
	for ( it = RSSP_vect->begin(); it != RSSP_vect->end(); it++ ){

		int posf_RSSP = it->first.getFirstPos() ; // posizione inziale dell RSSP
		int posl_RSSP = it->first.getFirstPos() + it->first.getLocStructLen() - 1; // posizione finale dell RSSP
		
		i = posf_RSSP - 1; // perchè io devo partire da un indice mentre pos_rssp è la posizione inizale dell RSSP
		bool libero = true; // inizialmente le caselle sono tutte libere
		while (i < posl_RSSP && libero) // tutte le posizioni esaminate sono libere
			if ( arr_pos[i] != -1 ) // la posizione e' occupata
				libero = false;
			else 
				i++;

		if ( libero ) { // inserisci l'RSSP
				for ( j = (posf_RSSP-1) ; j<posl_RSSP; j++ )
					arr_pos[j] = (int)SSD->lRSSP_pair.size(); // memorizza l'indice della prima posizione libera in SSD->lRSSP_pair
				SSD->lRSSP_pair.push_back(*it);
		}
		else { // la posizione di indice i e' occupata (ASSERT: !libero => i < posl_RSSP, i.e. e' un indice valido)
			int struct_ind = arr_pos[i]; // indice in SSD->lRSSP_pair dell'RSSP che occupa le posizioni
			if ( SSD->lRSSP_pair[struct_ind].first.is_substruct(it->first) ) { // la posizione e' occupata da una sottostruttura
				bool libero = true; // inizialmente le caselle sono tutte libere
				while (i < posl_RSSP && libero) // tutte le posizioni esaminate sono libere o occupare da una sottostruttura
					if ( (arr_pos[i] != -1) && (arr_pos[i] != struct_ind) ) // la posizione non e' libera ed la occupa un'altro RSSP
						libero = false;
					else 
						i++;
				if ( libero ) { // l'RSSP che occupa e' una sottostruttura e non ci sono altre posizioni occupate
					for ( j = (posf_RSSP-1) ; j<posl_RSSP; j++ )
						arr_pos[j] = struct_ind; // memorizza l'indice della posizione in SSD->lRSSP_pair in e' memorizzata la sottostruttura da sostituire
					SSD->lRSSP_pair[struct_ind] = *it;
				}
			}
		}
	}

	sort(SSD->lRSSP_pair.begin(),SSD->lRSSP_pair.end(), RSSP_sort_by_pos);
	
	delete arr_pos ;

	return SSD ;

}

SSD_Descr *SSD_build( list<LocRSSPDescr> *RSSP_list) {
	SSD_Descr *SSD = new SSD_Descr;
	
	list<LocRSSPDescr> ::iterator it;
	for ( it = RSSP_list->begin(); it!=RSSP_list->end(); it++)
		SSD->lRSSP_pair.push_back (make_pair(*it, LocRSSPInfo()));

	return SSD ;
}


SSD_Descr *SSD_build (RSSP_vector_t *RSSP_vect) {
	SSD_Descr *SSD = new SSD_Descr;
	
	RSSP_vector_t::reverse_iterator it;
	for ( it = RSSP_vect->rbegin(); it!=RSSP_vect->rend(); it++)
		SSD->lRSSP_pair.push_back(*it);

	return SSD ;
}
