# Supplementary material for: MONSTER v1.1: a tool to extract and search for RNA non-branching structures
Source: BMC Genomics. 2015 Jun 1;16(Suppl 6):S1. doi: 10.1186/1471-2164-16-S6-S1 (PMC4460781; doi:10.1186/1471-2164-16-S6-S1)
Supplement: Additional file 1 — It contains the MONSTER_v1.1 software package with the updated version of SSD_finder, the file "INSTALL" that guides the package installation, the "data" and "example_data" folders which store all the needed files, including example input file and a script to run the whole procedure. [file 1471-2164-16-S6-S1-S1.zip › archive_updated/MONSTER_v1.1/src/RSSP_lib/RNALfold_procs.h]

/*
 * RNALfold_procs.h
 * 
 * created by Giulio Iannello e Giulia Fiscon
 * February, 7 2013
 */

# ifndef RNALFOLD_PROCS_H
# define RNALFOLD_PROCS_H

# include "ListRSSPDescr.h"
# include "LocStructListDescr.h"
# include <stdio.h>


# define SORT_BY_OCC  "sort_by_occ"
# define SORT_BY_CFE  "sort_by_cfe"
# define SORT_BY_NFE  "sort_by_nfe"
# define SORT_BY_POS  "sort_by_pos"


LocSeqStructDescr *RNALfold_linearize ( LocStructListDescr *lslDescr);
/* genera un descrittore di sequenze-strutture locali a partire dal 
 * descrittore delle strutture locali generate da RNALfold
 */

RSSP_map_t *RNALfold_process ( LocStructListDescr *lslDescr );
/* genera una tabella con gli RSSP e la relativa occorrenza
 */

RSSP_map_t *RNALfold_enrich ( RSSP_map_t *RSSP_map );
/* aggiunge tutti gli RSSP comuni agl RSSP presenti all'inizio
*/

RSSP_vector_t *RNALfold_sort ( RSSP_map_t *RSSP_map, string sort_criterium = SORT_BY_NFE );
/* ordina le coppie secondo il criterio specificato (default: energia libera cumulativa per nt -cfe-)
*/

SSD_Descr *SSD_build( RSSP_vector_t *RSSP_vect, string seq);
/* partendo dalla lista di RSSP ordinati secondo priorit� (RSSP_vect) 
restituisce la lista di RSSP non piu sovrapposti ma compatibili
*/

SSD_Descr *SSD_build( list<LocRSSPDescr> *RSSP_list);
/* partendo dalla lista di RSSP ordinati secondo la posizione
 * restituisce un descrittore di SSD
 */

SSD_Descr *SSD_build (RSSP_vector_t *RSSP_vect);
/* partendo da un vettore di coppie (RSSP,info) ordinati secondo la posizione
 * restituisce un descrittore di SSD
 */

# endif
