# Supplementary material for: MONSTER v1.1: a tool to extract and search for RNA non-branching structures
Source: BMC Genomics. 2015 Jun 1;16(Suppl 6):S1. doi: 10.1186/1471-2164-16-S6-S1 (PMC4460781; doi:10.1186/1471-2164-16-S6-S1)
Supplement: Additional file 1 — It contains the MONSTER_v1.1 software package with the updated version of SSD_finder, the file "INSTALL" that guides the package installation, the "data" and "example_data" folders which store all the needed files, including example input file and a script to run the whole procedure. [file 1471-2164-16-S6-S1-S1.zip › archive_updated/MONSTER_v1.1/src/RSSP_lib/write_funcs.cpp]

/*
 * write_funcs.cpp
 * 
 * created by Giulio Iannello and Giulia Fiscon
 * February, 8 2013
 */

# include "write_funcs.h"
# include "read_funcs.h"

# include <stdio.h>


void write_header ( FILE *fout, int argc, char *argv[], const char *prog_name ) {
	int i;
	fprintf(fout,"# %s",prog_name);
	for ( i=1; i<argc; i++ )
		fprintf(fout," %s",argv[i]);
	fprintf(fout,"\n\n");
}


void write_start_of_record( FILE *fout, string start_info ) {
	fprintf(fout,"\n# <start-info> %s\n\n",start_info.c_str());
}


void write_end_of_record( FILE *fout ) {
	fprintf(fout,"\n# %s\n\n",END_OF_RECORD);
}


void write_string ( FILE *fout, string str ) {
	fprintf(fout,"%s\n",str.c_str());
}


void write_map_of_RSSP ( FILE *fout, RSSP_map_t *RSSP_occs ) {

	RSSP_map_t::iterator it;
	for ( it = RSSP_occs->begin(); it != RSSP_occs->end(); it++ ) {
		fprintf(fout,"[%d,%f] ",it->second.occs,it->second.cfe);
		fprintf(fout,"%s ",it->first.getLocStruct_nb().c_str());
		fprintf(fout,"%d ",it->first.getFirstPos());
		fprintf(fout,"(%d,%d) ",it->first.getLoopF(),it->first.getLoopL());
		fprintf(fout,"\n");
	}

}


void write_vect_of_RSSP ( FILE *fout, RSSP_vector_t *RSSP_vect) {

	RSSP_vector_t::iterator it2;

	for ( it2 = RSSP_vect->begin(); it2 != RSSP_vect->end(); it2++ ) {
		fprintf(fout,"[%d,%f] ",it2->second.occs,it2->second.cfe);
		fprintf(fout,"%s ",it2->first.getLocStruct_nb().c_str());
		fprintf(fout,"%d ",it2->first.getFirstPos());
		fprintf(fout,"%d ",(int)it2->first.getLocStruct_nb().length());
		fprintf(fout,"\n");
	}
	
}


/* stampa dell SSD */
void write_SSD (FILE *fout, SSD_Descr *SSD, bool print_seq) {

	RSSP_vector_t:: iterator it;
	int m, i;
	m = 0 ;
	for ( it = SSD->lRSSP_pair.begin(); it != SSD->lRSSP_pair.end(); it++, m++ ) {
		fprintf(fout,">RSSP%d",m);
		fprintf(fout,"|startpos=%d",it->first.getFirstPos());
		fprintf(fout,"|occurrences=%d",it->second.occs);
		fprintf(fout,"|weight=%.2f",it->first.getWeight());
		fprintf(fout,"|cumulative_fe=%f",it->second.cfe);
		fprintf(fout,"|len=%d",(int)it->first.getLocStruct_nb().length());
		fprintf(fout,"|loop_pos=(%d,%d)",it->first.getLoopF(),it->first.getLoopL());
		fprintf(fout,"|seq_len=%d",SSD->getSeqLen());
		//fprintf(fout,"|sequenceID=%s",SSD->getSeqName().c_str());
		fprintf(fout,"\n");
		if (print_seq) // stampo la seq orignale
			fprintf(fout,"%s", it->first.getLocSeq().c_str()); 
		else { // stampo tutte N
			for (i = 0; i< (int)it->first.getLocSeq().length(); i++) 
				fprintf(fout,"N"); 
		}
		
		//// stampo le N solo fuori dal loop
		//for (i = 0; i< it->first.getLocSeq().length(); i++)
		//	if (i<(it->first.getLoopL()- it->first.getFirstPos())&& i>((it->first.getLoopF()-it->first.getFirstPos())+1) )
		//		string loop_seq;
		//		loop_seq=it->first.getLocSeq().at(it);
		//		fprintf(fout,"%s", loop_seq.c_str());
		//	else 
		//		fprintf(fout,"N");

		fprintf(fout,"\n");
		fprintf(fout,"%s", it->first.getLocStruct_nb().c_str());
		fprintf(fout,"\n\n");
	}
	
}


void write_SSD_score ( FILE *fout, int seq_ind, SSD_score_t *SSD_score, bool verbose ) {
	if ( verbose ) {
		int i;
		fprintf(fout,"# RSSP scores:\n");
		fprintf(fout,"#   \t[SEQ-ID]\t[RSSP-ID]\t[ref_len]\t[trg_len]\t[matches]\t[BP_ref]\t[BP_trg]\t[BP_matches]\n");
		list<RSSP_score_t>::iterator it;
		for ( it = SSD_score->RSSP_score_list.begin(), i=0; it != SSD_score->RSSP_score_list.end(); it++, i++ ) {
			fprintf(fout,"<r1>\t%8d\t%9d\t%9d\t%9d\t%9d\t%8d\t%8d\t%12d\n",seq_ind,i,it->ref_len,it->trg_len,it->matches,it->n_ref_BP,it->n_trg_BP,it->n_matches_BP);
		}
		fprintf(fout,"# SSD scores:\n");
	}
	// denominator of rations may be zero
	double ratio_RSSP = 
		SSD_score->n_RSSP_ref ? (double)SSD_score->n_RSSP_trg/(double)SSD_score->n_RSSP_ref : 0.0;
	double ratio_ntd  = 
		SSD_score->n_ntd_ref  ? (double)SSD_score->n_ntd_trg/(double)SSD_score->n_ntd_ref   : 0.0;
	double ratio_BP   =
		SSD_score->n_BP_ref  ? (double)SSD_score->n_BP_trg/(double)SSD_score->n_BP_ref   : 0.0;
	fprintf(fout,"#   \t[SEQ-ID]\t[seq_len]\t[n_RSSP_ref]\t[n_RSSP_trg]\t[n_RSSP_ratio]\t\t[n_ntd_ref]\t[n_ntd_trg]\t[n_ntd_ratio]\t\t[BP_ref]\t[BP_trg]\t[BP_ratio]\n");
	fprintf(fout,"<r2>\t%8d\t%9d\t%12d\t%12d\t%14.2f\t\t%11d\t%11d\t%13.2f\t\t%8d\t%8d\t%10.2f\n",
		seq_ind,SSD_score->seqLen,SSD_score->n_RSSP_ref,SSD_score->n_RSSP_trg,ratio_RSSP,
		SSD_score->n_ntd_ref,SSD_score->n_ntd_trg,ratio_ntd,
		SSD_score->n_BP_ref,SSD_score->n_BP_trg,ratio_BP);
	fprintf(fout,"\n");
}


void write_SSD2fasta( FILE *fout, SSD_Descr *SSD ) {
	int i;
	int pos;
	fprintf(fout,">%s\n",SSD->seqName.c_str());
	fprintf(fout,"%s\n",SSD->seq.c_str());
	for ( i=0, pos=1; i<SSD->lRSSP_pair.size(); i++ ) {
		while ( pos < SSD->lRSSP_pair[i].first.getFirstPos() ) {
			fprintf(fout,".");
			pos++;
		}
		fprintf(fout,"%s",SSD->lRSSP_pair[i].first.getLocStruct_nb().c_str());
		pos += SSD->lRSSP_pair[i].first.getLocStructLen();
	}
	while ( pos <= SSD->seqLen ) {
		fprintf(fout,".");
		pos++;
	}
	fprintf(fout,"\n");
}


void write_matches ( FILE *fout, MatchDescr_vect_of_vect_t *matches ) {
	int i,j;
	fprintf(fout,"![matched substring]\t[structure]\t[seq. id]\t[matching pos.]\t[pattern id]\t[weight]\t[strand]\n");
	for ( j=0; j<matches->size(); j++ ) {
		for ( i=0; i<(*matches)[j].size(); i++ ) {
			fprintf(fout,"%s\t%s\t%d\t%d\t%d\t%f\t%c\n",
					(*matches)[j][i].matchedSubString.c_str(),
					(*matches)[j][i].structure.c_str(),
					(*matches)[j][i].seqID,
					(*matches)[j][i].matchingPos - 1 , // structator set matchingPos to the offset of the position
					(*matches)[j][i].patternID,
					(*matches)[j][i].weight,
					(*matches)[j][i].strand
			);
		}
	}
}
