# Supplementary material for: MONSTER v1.1: a tool to extract and search for RNA non-branching structures
Source: BMC Genomics. 2015 Jun 1;16(Suppl 6):S1. doi: 10.1186/1471-2164-16-S6-S1 (PMC4460781; doi:10.1186/1471-2164-16-S6-S1)
Supplement: Additional file 1 — It contains the MONSTER_v1.1 software package with the updated version of SSD_finder, the file "INSTALL" that guides the package installation, the "data" and "example_data" folders which store all the needed files, including example input file and a script to run the whole procedure. [file 1471-2164-16-S6-S1-S1.zip › archive_updated/MONSTER_v1.1/src/RSSP_lib/write_funcs.h]

/*
 * write_funcs.h
 * 
 * created by Giulio Iannello
 * February, 8 2013
 */

# ifndef WRITE_FUNCS_H
# define WRITE_FUNCS_H

# include "ListRSSPDescr.h"
# include "MatchDescr.h"

# include <stdio.h>

using namespace std;


void write_header ( FILE *fout, int argc, char *argv[], const char *prog_name );
/* stampa un commento con il nome del programma e i parametri forniti 
 * sulla linea di comando 
 */

void write_end_of_record( FILE *fout );
/* stampa un commento che contiene l'indicazione che un data record
 * e' stato completato
 */

void write_start_of_record( FILE *fout, string start_info );
/* stampa un commento che contiene informazioni su un data record */

void write_string ( FILE *fout, string str );
/* stampa una linea che contiene str */

void write_map_of_RSSP ( FILE *fout, RSSP_map_t *RSSP_occs );
/* stampa la lista degli RSSP con le occorrenze */


void write_vect_of_RSSP ( FILE *fout, RSSP_vector_t *RSSP_vect) ;
/* 
 * stampa la lista di RSSP con relativa lunghezza ordinati in ordine decrescente 
 * rispetto all'occorrenza
 */


void write_SSD ( FILE *fout, SSD_Descr *SSD, bool print_seq = false );
/* stampa la lista di RSSP con relativa lunghezza ordinati in ordine decrescente 
 * rispetto alla somma dell'energia libera per nt
 */


void write_SSD_score ( FILE *fout, int seq_ind, SSD_score_t *SSD_score, bool verbose = false );


void write_SSD2fasta( FILE *fout, SSD_Descr *SSD );
/* write sequence and structure derive from SSD in fasta format
 */


void write_matches ( FILE *fout, MatchDescr_vect_of_vect_t *matches );
/* write a file of matches according to the output format of structator (-t option)
 * WARNING: structator uses position offset instead of position for matches
 * position written to the file are actually offsets (position - 1)
 */

# endif
