# Supplementary material for: MONSTER v1.1: a tool to extract and search for RNA non-branching structures
Source: BMC Genomics. 2015 Jun 1;16(Suppl 6):S1. doi: 10.1186/1471-2164-16-S6-S1 (PMC4460781; doi:10.1186/1471-2164-16-S6-S1)
Supplement: Additional file 1 — It contains the MONSTER_v1.1 software package with the updated version of SSD_finder, the file "INSTALL" that guides the package installation, the "data" and "example_data" folders which store all the needed files, including example input file and a script to run the whole procedure. [file 1471-2164-16-S6-S1-S1.zip › archive_updated/MONSTER_v1.1/src/SSD_evaluator/main.cpp]

//------------------------------------------------------------------------------------------------
// Copyright (c) 2012  Giulio Iannello (University Campus Bio-Medico of Rome).  
// All rights reserved.
//------------------------------------------------------------------------------------------------

/*******************************************************************************************************************************************************************************************
*    LICENSE NOTICE
********************************************************************************************************************************************************************************************
*    By downloading/using/running/editing/changing any portion of codes in this package you agree to this license. If you do not agree to this license, do not download/use/run/edit/change
*    this code.
********************************************************************************************************************************************************************************************
*    1. This material is free for non-profit research, but needs a special license for any commercial purpose. Please contact Alessandro Bria at a.bria@unicas.it or Giulio Iannello at 
*       g.iannello@unicampus.it for further details.
*    2. You agree to appropriately cite this work in your related studies and publications.
*    3. This material is provided by  the copyright holders (Giulio Iannello),  University Campus Bio-Medico and contributors "as is" and any express or implied war-
*       ranties, including, but  not limited to,  any implied warranties  of merchantability,  non-infringement, or fitness for a particular purpose are  disclaimed. In no event shall the
*       copyright owners, University Campus Bio-Medico, or contributors be liable for any direct, indirect, incidental, special, exemplary, or  consequential  damages  (including, but not 
*       limited to, procurement of substitute goods or services; loss of use, data, or profits;reasonable royalties; or business interruption) however caused  and on any theory of liabil-
*       ity, whether in contract, strict liability, or tort  (including negligence or otherwise) arising in any way out of the use of this software,  even if advised of the possibility of
*       such damage.
*    4. Neither the name of University  Campus Bio-Medico of Rome, nor Giulio Iannello, may be used to endorse or  promote products  derived from this software without
*       specific prior written permission.
********************************************************************************************************************************************************************************************/

# include <iostream>
# include <stdio.h>
# include <CmdLine.h>
# include "TemplateCLI.h"
# include "MyException.h"

# include "read_funcs.h"
# include "write_funcs.h"
# include "ListRSSPDescr.h"


using namespace std;

int main(int argc, char** argv)
{
	char errMsg[S_STATIC_STRINGS_SIZE];
	FILE *fin_ref;
	FILE *fin_trg = stdin;
	FILE *fout = stdout;
	TemplateCLI cli;

	SSD_Descr  *SSD_ref;
	SSD_Descr  *SSD_trg;
	SSD_score_t *SSD_score;

	int i;

	try
	{
		//importing command-line arguments from <TeraStitcherCLI> object
		cli.readParams(argc, argv);
		cli.checkParams();

		// do what you have to do ...

		if ( (fin_ref = fopen(cli.finName_ref.c_str(),"r")) == NULL ) {
			sprintf(errMsg, "cannot open input file %s (reference SSD)", cli.finName_ref.c_str());
			throw MyException(errMsg);
		}
		if ( !cli.finName_trg.empty() ) {
			if ( (fin_trg = fopen(cli.finName_trg.c_str(),"r")) == NULL ) {
				sprintf(errMsg, "cannot open input file %s (target SSD)", cli.finName_trg.c_str());
				throw MyException(errMsg);
			}
		}
		if ( !cli.foutName.empty() ) {
			if ( (fout = fopen(cli.foutName.c_str(),"w")) == NULL ) {
				sprintf(errMsg, "cannot open output file %s", cli.foutName.c_str());
				throw MyException(errMsg);
			}
		}

		write_header(fout,argc,argv,"SSD_evaluator");

		i = 0;

		while ( (SSD_ref = read_SSD_Descr_file(fin_ref)) && 
			    (SSD_trg = read_SSD_Descr_file(fin_trg)) ) {

			SSD_score = SSD_compare(SSD_ref,SSD_trg);
			SSD_score->setSeqLen(SSD_ref->getSeqLen());
			SSD_score->compute_stats();

			write_start_of_record(fout,
							string("SEQUENCE-ID = ") + SSD_ref->getSeqName());
			write_SSD_score(fout,i,SSD_score,cli.verbose);
			write_end_of_record(fout);

			i++;

			delete SSD_ref;
			delete SSD_trg;
			delete SSD_score;

		}

		fclose(fin_ref);
		fclose(fin_trg);
		fclose(fout);
	}
	catch( MyException& exception ){
		cout<<"ERROR: "<<exception.what()<<endl<<endl;
	}
	catch( bad_exception& be ){
		cout<<"GENERIC ERROR: "<<be.what()<<endl<<endl;
	}
	catch( char* error ){
		cout<<"GENERIC ERROR: "<<error<<endl<<endl;
	}
	//system("PAUSE");
	return EXIT_SUCCESS;
}
