# Supplementary material for: MONSTER v1.1: a tool to extract and search for RNA non-branching structures
Source: BMC Genomics. 2015 Jun 1;16(Suppl 6):S1. doi: 10.1186/1471-2164-16-S6-S1 (PMC4460781; doi:10.1186/1471-2164-16-S6-S1)
Supplement: Additional file 1 — It contains the MONSTER_v1.1 software package with the updated version of SSD_finder, the file "INSTALL" that guides the package installation, the "data" and "example_data" folders which store all the needed files, including example input file and a script to run the whole procedure. [file 1471-2164-16-S6-S1-S1.zip › archive_updated/MONSTER_v1.1/src/SSD_finder/main.cpp]

//------------------------------------------------------------------------------------------------
// Copyright (c) 2012  Giulio Iannello (University Campus Bio-Medico of Rome).  
// All rights reserved.
//------------------------------------------------------------------------------------------------

/*******************************************************************************************************************************************************************************************
*    LICENSE NOTICE
********************************************************************************************************************************************************************************************
*    By downloading/using/running/editing/changing any portion of codes in this package you agree to this license. If you do not agree to this license, do not download/use/run/edit/change
*    this code.
********************************************************************************************************************************************************************************************
*    1. This material is free for non-profit research, but needs a special license for any commercial purpose. Please contact Alessandro Bria at a.bria@unicas.it or Giulio Iannello at 
*       g.iannello@unicampus.it for further details.
*    2. You agree to appropriately cite this work in your related studies and publications.
*    3. This material is provided by  the copyright holders (Giulio Iannello),  University Campus Bio-Medico and contributors "as is" and any express or implied war-
*       ranties, including, but  not limited to,  any implied warranties  of merchantability,  non-infringement, or fitness for a particular purpose are  disclaimed. In no event shall the
*       copyright owners, University Campus Bio-Medico, or contributors be liable for any direct, indirect, incidental, special, exemplary, or  consequential  damages  (including, but not 
*       limited to, procurement of substitute goods or services; loss of use, data, or profits;reasonable royalties; or business interruption) however caused  and on any theory of liabil-
*       ity, whether in contract, strict liability, or tort  (including negligence or otherwise) arising in any way out of the use of this software,  even if advised of the possibility of
*       such damage.
*    4. Neither the name of University  Campus Bio-Medico of Rome, nor Giulio Iannello, may be used to endorse or  promote products  derived from this software without
*       specific prior written permission.
********************************************************************************************************************************************************************************************/

# include <iostream>
# include <stdio.h>
# include <CmdLine.h>
# include "TemplateCLI.h"
# include "MyException.h"

# include "read_funcs.h"
# include "write_funcs.h"

# include "ListRSSPDescr.h"

# include "SSD_find.h"


using namespace std;

int main(int argc, char** argv)
{
	char errMsg[S_STATIC_STRINGS_SIZE];
	FILE *fin_SSD;
	FILE *fin_match = stdin;
	FILE *fout = stdout;
	TemplateCLI cli;

	SSD_Descr *SSD;
	MatchDescr_vect_of_vect_t *matches;
	Matches_group_vect_of_vect_t *MGroups;

	int i;

	try
	{
		//importing command-line arguments from <TeraStitcherCLI> object
		cli.readParams(argc, argv);
		cli.checkParams();

		// do what you have to do ...

		if ( (fin_SSD = fopen(cli.finName_SSD.c_str(),"r")) == NULL ) {
			sprintf(errMsg, "cannot open input file %s (reference SSD)", cli.finName_SSD.c_str());
			throw MyException(errMsg);
		}
		if ( !cli.finName_match.empty() ) {
			if ( (fin_match = fopen(cli.finName_match.c_str(),"r")) == NULL ) {
				sprintf(errMsg, "cannot open input file %s (target SSD)", cli.finName_match.c_str());
				throw MyException(errMsg);
			}
		}
		if ( !cli.foutName.empty() ) {
			if ( (fout = fopen(cli.foutName.c_str(),"w")) == NULL ) {
				sprintf(errMsg, "cannot open output file %s", cli.foutName.c_str());
				throw MyException(errMsg);
			}
		}

		if ( cli.write_comments )
			write_header(fout,argc,argv,"SSD_finder");

		// read file containing the reference SSD
		SSD = read_SSD_Descr_file(fin_SSD);

		// read matches to be filtered
		matches = read_match_file(fin_match);
		
		// creo la lista di MGroups uno per ogni sequenza contenuta in Matches_group
		MGroups = new Matches_group_vect_of_vect_t (matches->size());

		for ( i = 0; i <(int) matches->size(); i++ ) {

			if ( cli.write_comments ) {
				sprintf(errMsg,"# <seqID = %d>\n",i);
				write_string(fout,errMsg);
			}

			(*MGroups)[i] = SSD_find(&((*matches)[i]),SSD);
			write_MGroup ( fout , (*MGroups)[i]);
			
			write_string(fout,"\n");
		}

		delete SSD;
		delete matches;
		delete MGroups;

		fclose(fin_SSD);
		fclose(fin_match);
		fclose(fout);
	}
	catch( MyException& exception ){
		cout<<"ERROR: "<<exception.what()<<endl<<endl;
	}
	catch( bad_exception& be ){
		cout<<"GENERIC ERROR: "<<be.what()<<endl<<endl;
	}
	catch( char* error ){
		cout<<"GENERIC ERROR: "<<error<<endl<<endl;
	}
	//system("PAUSE");
	return EXIT_SUCCESS;
}
