# Supplementary material for: MONSTER v1.1: a tool to extract and search for RNA non-branching structures
Source: BMC Genomics. 2015 Jun 1;16(Suppl 6):S1. doi: 10.1186/1471-2164-16-S6-S1 (PMC4460781; doi:10.1186/1471-2164-16-S6-S1)
Supplement: Additional file 1 — It contains the MONSTER_v1.1 software package with the updated version of SSD_finder, the file "INSTALL" that guides the package installation, the "data" and "example_data" folders which store all the needed files, including example input file and a script to run the whole procedure. [file 1471-2164-16-S6-S1-S1.zip › archive_updated/MONSTER_v1.1/src/SSD_finder/SSD_find.cpp]

/*
 * SSD_find.cpp
 * 
 * created by Giulia Fiscon and Giulio Iannello
 *  March, 21 2013
 */

# include "SSD_find.h"

# include <math.h>

# define INVALID_VALUE 0
# define NO_PRED_MATCH -1
# define THR_SCORE 2.5
int mat,n,i,j;
# define access_mat(mat, n, i, j) (*(mat + (n*i) + j))

/************************* Pseudo nested functions *************************
* The following functions have the parameters:
* - MDescr_vect
* - SSD
* - table
* that emulate global variables 
***************************************************************************/
double Q ( int f, int g, MatchDescr_vect_t *MDescr_vect, SSD_Descr *SSD, double *table, int *d ){
/*
 * Computes a score for the matches pair (f,g)
 * g is a match that precedes f and whose length is compatible
 * If the score is negative match g should not be paired with match f
 */
	const double A_pID  =  -0.5;
	const double B_pID  =   1.5;
	const double A_nDlt = -10.0;
	const double B_nDlt =   1.0;

	const double W_pID  =   0.5;
	const double W_nDlt =   0.5;

	double score = 0;
	// g è sempre minore di f
	int pID = access_mat(d,(int)SSD->lRSSP_pair.size(),(*MDescr_vect)[g].patternID, (*MDescr_vect)[f].patternID );

	double dist_ref = fabs( (double)SSD->lRSSP_pair[(*MDescr_vect)[f].patternID].first.getFirstPos() - 
							(double)SSD->lRSSP_pair[(*MDescr_vect)[g].patternID].first.getFirstPos() );
	double dist_trg = fabs( (double)(*MDescr_vect)[f].matchingPos - (double)(*MDescr_vect)[g].matchingPos );
	double nDlt = fabs( dist_trg - dist_ref ) / dist_ref;

	score = W_pID * ( A_pID * pID + B_pID ) + 
			W_nDlt * ( A_nDlt * nDlt + B_nDlt ); // WARNING: to be refined

	return score;
}

void SSD_find_ric ( int f, MatchDescr_vect_t *MDescr_vect, SSD_Descr *SSD, double *table, int *indices, int *d ){
	double score, base_score, temp;
	int i;
	if (table[f] == INVALID_VALUE){ // CONTROLLO che non sia gia stato calcolato
		table[f] = base_score = (*MDescr_vect)[f].weight;
		if ((*MDescr_vect)[f].patternID > 0){ // ci sono altri RSSP con indice minore (patternID parte da 0)
			/* vado a vedere se ci sono matches che possono essere aggiunti e migliorano il punteggio*/
			/* scansione all indietro*/
			for (i=f-1; i>=0; i--){
				/*vincoli = criteri di eliminazione: 
				1. posizioni coerenti tra RSSP del target (no OVERLAp)
				2. posizioni RSSP sul target devono essere consistenti con quelle sul reference
				3. data la possibilità di strutture predett da analizzare alternative -> vincolo: due matches 
				trovati su due diverse combinazioni di RSSP che non possono pero coesistere (overlapping) vengono scartati */
				if ((*MDescr_vect)[i].patternID < (*MDescr_vect)[f].patternID &&
					((*MDescr_vect)[i].matchingPos+(int)(*MDescr_vect)[i].structure.length()) <= (*MDescr_vect)[f].matchingPos &&
					SSD->lRSSP_pair[(*MDescr_vect)[i].patternID].first.getFirstPos() + SSD->lRSSP_pair[(*MDescr_vect)[i].patternID].first.getLocStructLen() <= SSD->lRSSP_pair[(*MDescr_vect)[f].patternID].first.getFirstPos()) {
					//se c'è un RSSP che verifica i vincoli
					SSD_find_ric(i,MDescr_vect,SSD,table,indices,d);
					score = Q(f,i,MDescr_vect,SSD,table,d);
					if (score > 0) { // match g can be paired with match f
						temp = base_score + score + table[i];
						if ( temp > table[f] ) { // the pairing (f,g) has a higher score
							table[f] = temp;
							indices[f] = i;
						}
					}
				}	
			}
		}
	}
}


/************************* Callable external function ************************/

Matches_group_vect_t SSD_find ( MatchDescr_vect_t *MDescr_vect, SSD_Descr *SSD ){

	double *table=new double[MDescr_vect->size()]; // array per la memoizzazione
	int    *indices=new int[MDescr_vect->size()];  // array per il backtracking
	bool *inserted=new bool [MDescr_vect->size()]; // array per ricordarsi matches in catene gia inserite
	int max_patternID = (int)SSD->lRSSP_pair.size();
	int *d=new int[max_patternID*max_patternID]; //array per la matrice quadrata delle distanze di dimensione=( numero di RSSP del reference * numero RSSP del reference)
	int i,j,v;

	/* inizializzo a tutti 0 l'array inserted*/
	for (i=0; i<MDescr_vect->size();i++)
		 inserted[i]=false; 

	/*inizializzo la matrice d con tutti zeri e precalcolo le distanze, i=elemento s ; j= elemento t*/
	for (i=0; i < max_patternID; i++){
		access_mat(d,max_patternID,i,i)=0 ;
		v=i;
		for (j=i+1; j<max_patternID; j++){
			if (SSD->lRSSP_pair[(*MDescr_vect)[v].patternID].first.getFirstPos() > SSD->lRSSP_pair[(*MDescr_vect)[j].patternID].first.getFirstPos() + SSD->lRSSP_pair[(*MDescr_vect)[j].patternID].first.getLocStructLen()) { // se non si sovrappongono v e j (t)
				v=j;
				access_mat(d, max_patternID, i, j)= access_mat(d, max_patternID, i, j-1) + 1; // j-1 =v
			}
			else { // se v e t si sovrappongono
				access_mat(d, max_patternID , i, j)= access_mat(d, max_patternID, i, j-1); // j-1=v
				if (SSD->lRSSP_pair[(*MDescr_vect)[j].patternID].first.getFirstPos() + SSD->lRSSP_pair[(*MDescr_vect)[j].patternID].first.getLocStructLen() < SSD->lRSSP_pair[(*MDescr_vect)[v].patternID].first.getFirstPos() + SSD->lRSSP_pair[(*MDescr_vect)[v].patternID].first.getLocStructLen())
					v=j;
			}
		}
	}


	/* inizializzo la tabella con valore speciale*/
	for (i=0;i<(int)MDescr_vect->size();i++) {
		table[i]=INVALID_VALUE;
		indices[i]=NO_PRED_MATCH;
		// reset match weight in case the matching algorithm reports a wrong value
		(*MDescr_vect)[i].weight = SSD->lRSSP_pair[(*MDescr_vect)[i].patternID].first.getWeight();
	}
	
	/*ricerco il migliore tra i matches dell'ultimo*/
	for( i = (int)MDescr_vect->size()-1; i >= 0; i-- ){ // scandisce tutti i match (vettore e' ordinato per posizione del match)
		/* bisongna scandire tutti i match; verificare se si puo' ottimizzare
		   certamente si puo' contare auznti elementi di table sono stati inizializzati 
		   e smettere quando sono uguali al numero di match */
		SSD_find_ric(i,MDescr_vect,SSD,table,indices, d); // riempio le caselle di table corrispondenti ai matches di RSSP massimo
	}

	// ricostruisco Matches_group per ogni valore di score

	Matches_group_vect_t MGroup_vect;
	
	int ii; // i è l'indice del match in esame, ii è l'indice dell'ultima casella creata che va riempita
	for (i=(int)MDescr_vect->size()-1;i>=0;i--){ // inseriamo all'indietro per gestire correttamente l' array inserted

		if (table[i]>THR_SCORE && !inserted[i]){
	
			MGroup_vect.push_back(Matches_group());
			ii= (int)MGroup_vect.size()-1;
	
			MGroup_vect[ii].score = table[i];

			int j = i;
			MGroup_vect[ii].n_matches = 0;

			while ( indices [j]!= NO_PRED_MATCH ) { // there is another match besides the current one
				MGroup_vect[ii].matches.push_back((*MDescr_vect)[j]);
				MGroup_vect[ii].m_inds.push_back(j);
				inserted[j]=true; // ho inserito il match j nella catena
				MGroup_vect[ii].n_matches ++; // num di matches trovati e indicie della prima casella libera su matches da riempire
				j=indices[j]; // il vettore indices mi fornisce gli indici del gruppo di matches da percorrere
			}
			// last match must be added
			MGroup_vect[ii].matches.push_back((*MDescr_vect)[j]);
			MGroup_vect[ii].m_inds.push_back(j);
			inserted[j]=true; //in questo modo sono sicura che anche l ultimo elemento viene processato e se gia compare in un altra catena non viene aggiunto
			MGroup_vect[ii].n_matches ++; // num di matches trovati e indicie della prima casella libera su matches da riempire
			
	/*  -i è l'indice dell'ultimo match del gruppo (dacui siamo partiti)
		-j è l'indice del match all'interno del gruppo (memorizzati dall'ultimo al primo)
		-MGroup_vect[i].matches[j].patternID è l'indice del pattern corrispondente al j-simo match del gruppo

		Poichè i match sono memorizzati dall'ultimo al primo, la posizione del j-simo match del gruppo è sempre maggiore della posizione del j+1-simo match del gruppo
		
	*/
			for (j=0;j<MGroup_vect[ii].n_matches-1;j++){

				
				MGroup_vect[ii].distances.push_back(make_pair(
					/* distanza attesa */
					SSD->lRSSP_pair[MGroup_vect[ii].matches[j].patternID].first.getFirstPos()- 
					SSD->lRSSP_pair[MGroup_vect[ii].matches[j+1].patternID].first.getFirstPos(),
					/* distanza effettiva */
					MGroup_vect[ii].matches[j].matchingPos - MGroup_vect[ii].matches[j+1].matchingPos));
			
			}
		}
	}
	delete table;
	delete inserted;
	delete indices;
	delete d;
	return MGroup_vect;
}

// Scrittura dell'output di SSD_find

void write_MGroup (FILE *fout, Matches_group_vect_t MGroup)
{
	int i;
	for ( i = (int)MGroup.size()-1; i >= 0 ; i-- ){ // sono stati insieriti dall ultimo al primo

		/*MatchDescr_vect_t matches;
		vector<Distance_pair> distances;
		vector<int> m_inds; // indici dei matches nel file prodotto da structator
		double score;*/
		fprintf(fout, "score %.2f ", MGroup[i].score);

		int j;
		for (j=(int)MGroup[i].matches.size()-1;j>=0;j--)

			fprintf(fout," | pID=%d, w=%.2f, pos=%d",
				MGroup[i].matches[j].patternID,MGroup[i].matches[j].weight,MGroup[i].matches[j].matchingPos);


		for (j=(int)MGroup[i].matches.size()-2;j>=0;j--)
			fprintf(fout," | dist=(%d,%d)",MGroup[i].distances[j].first,MGroup[i].distances[j].second);

		fprintf(fout,"\n");
	}

}
