# Supplementary material for: MONSTER v1.1: a tool to extract and search for RNA non-branching structures
Source: BMC Genomics. 2015 Jun 1;16(Suppl 6):S1. doi: 10.1186/1471-2164-16-S6-S1 (PMC4460781; doi:10.1186/1471-2164-16-S6-S1)
Supplement: Additional file 1 — It contains the MONSTER_v1.1 software package with the updated version of SSD_finder, the file "INSTALL" that guides the package installation, the "data" and "example_data" folders which store all the needed files, including example input file and a script to run the whole procedure. [file 1471-2164-16-S6-S1-S1.zip › archive_updated/MONSTER_v1.1/src/SSD_finder/SSD_find.h]

/*
 * SSD_find.h
 * 
 * created by Giulia Fiscon and Giulio Iannello
 *  March, 21 2013
 */
# ifndef SSD_FIND_H
# define SSD_FIND_H


# include "MatchDescr.h"
# include "ListRSSPDescr.h"
# include <stdio.h>

class Matches_group;
typedef vector<Matches_group> Matches_group_vect_t; // lista di matches significativi relativi ad una sequenza
typedef vector<Matches_group_vect_t> Matches_group_vect_of_vect_t; // lista di matches_group_vect_t relativi a piu sequenze
typedef pair<int,int> Distance_pair; // lista di coppie : distanza attesa, distanza reale

class Matches_group {
public: 
		int n_matches;
		MatchDescr_vect_t matches;
		vector<Distance_pair> distances;
		vector<int> m_inds; // indici dei matches nel file prodotto da structator
		double score;

public: 
	Matches_group (int _n_matches,MatchDescr_vect_t _matches,vector<Distance_pair> _distances,vector<int> _m_inds,double _score){
		n_matches = _n_matches;
		matches = _matches;
		distances = _distances;
		m_inds = _m_inds;
		score = _score;
	}

	Matches_group() {
		n_matches = 0;
		score = 0.0;
	}

	Matches_group (const Matches_group & _value){
		n_matches= _value.n_matches;
		matches = _value.matches;
		distances= _value.distances;
		m_inds = _value.m_inds;
		score= _value.score;
	}

	~Matches_group (){
	}
};

Matches_group_vect_t SSD_find ( MatchDescr_vect_t *MDescr_vect, SSD_Descr *SSD );

void write_MGroup (FILE *fout, Matches_group_vect_t MGroup);


# endif
